# Supplementary material for: Tetra­aqua­bis­[3-(pyridin-4-yl)benzoato-κN]manganese(II)
Source: Acta Crystallogr Sect E Struct Rep Online. 2012 Apr 13;68(Pt 5):m562. doi: 10.1107/S1600536812014602 (PMC3344315; doi:10.1107/S1600536812014602)
Supplement: Supplementary file 2 [file e-68-0m562-Isup2.hkl]

# 
# h,k,l, Fc-squared, Fo-squared, sigma(Fo-squared) and status flag 
# 
data_I
_shelx_title 'compound1' 
_shelx_refln_list_code          4 
_shelx_F_calc_maximum      343.15 
_exptl_crystal_F_000      1084.00 
_reflns_d_resolution_high  0.8410 
 
loop_ 
 _symmetry_equiv_pos_as_xyz 
 'x, y, z' 
 '-x, y, -z+1/2' 
 'x+1/2, y+1/2, z' 
 '-x+1/2, y+1/2, -z+1/2' 
 '-x, -y, -z' 
 'x, -y, z-1/2' 
 '-x+1/2, -y+1/2, -z' 
 'x+1/2, -y+1/2, z-1/2' 
 
_cell_length_a    24.9349 
_cell_length_b     7.1911 
_cell_length_c    13.9283 
_cell_angle_alpha  90.000 
_cell_angle_beta  112.199 
_cell_angle_gamma  90.000 
 
_shelx_F_squared_multiplier     1.000 
 
loop_ 
 _refln_index_h 
 _refln_index_k 
 _refln_index_l 
 _refln_F_squared_calc 
 _refln_F_squared_meas 
 _refln_F_squared_sigma 
 _refln_observed_status 
   4   0   0     2000.74     2000.11     49.56 o 
   6   0   0     4667.71     4734.79    102.91 o 
   8   0   0     5234.34     5231.58    120.42 o 
  10   0   0     5735.33     5774.75    137.46 o 
  12   0   0     1362.08     1267.59     59.55 o 
  14   0   0      125.75      141.38     27.59 o 
  16   0   0        7.01        3.08     21.04 o 
  18   0   0    14601.87    14364.01    315.38 o 
  20   0   0     7429.10     7463.66    210.69 o 
  22   0   0     6973.12     7224.69    214.51 o 
  24   0   0      407.19      543.42     60.42 o 
  26   0   0      490.99      462.36     58.24 o 
   1   1   0     2104.25     1933.94     34.42 o 
   3   1   0      918.67      925.44     22.73 o 
   5   1   0       69.31       78.56      5.70 o 
   7   1   0       31.55       26.49      8.48 o 
   9   1   0      723.73      856.64     31.71 o 
  11   1   0     1611.96     1652.85     38.75 o 
  13   1   0      224.07      241.26     22.13 o 
  15   1   0      467.78      491.59     55.31 o 
  17   1   0       37.87       38.08     23.81 o 
  19   1   0      693.70      693.20     40.05 o 
  21   1   0       69.09       57.54     20.36 o 
  23   1   0      389.41      383.77     35.61 o 
  25   1   0       48.48       44.81     23.41 o 
  27   1   0      108.65      153.58     51.09 o 
   0   2   0    69234.62    67804.29   1042.11 o 
   2   2   0     1009.64     1076.06     23.92 o 
   4   2   0    10082.21    10055.37     94.52 o 
   6   2   0     1232.44     1205.06     28.09 o 
   8   2   0     1062.79     1000.76     16.29 o 
  10   2   0     8462.74     8441.51    149.06 o 
  12   2   0     6428.23     6452.57     88.84 o 
  14   2   0     3687.02     3762.97     78.60 o 
  16   2   0      104.23      127.12     18.25 o 
  18   2   0      134.45      180.20     22.31 o 
  20   2   0     5651.84     5585.77    119.86 o 
  22   2   0     3686.41     3658.09    160.85 o 
  24   2   0      656.71      668.09     72.99 o 
  26   2   0       93.66       39.03     36.69 o 
   1   3   0     1537.37     1353.29     30.77 o 
   3   3   0       16.52       14.56      6.17 o 
   5   3   0       19.78       21.37      7.83 o 
   7   3   0      643.65      547.13     20.73 o 
   9   3   0     5508.67     5284.54    112.07 o 
  11   3   0    14639.42    14652.78    171.97 o 
  13   3   0     4338.62     2806.57    783.75 o 
  15   3   0     3310.87     3099.68     99.76 o 
  17   3   0      606.66      609.16     23.45 o 
  19   3   0     2027.80     2016.15    116.54 o 
  21   3   0      988.50     1018.99     88.19 o 
  23   3   0      583.73      576.35     71.34 o 
  25   3   0       77.28       74.30     41.65 o 
   0   4   0      269.75      252.96     20.63 o 
   2   4   0    10917.37    10505.68    106.80 o 
   4   4   0       35.11       49.32      8.96 o 
   6   4   0      371.24      355.83     12.65 o 
   8   4   0      300.70      329.49     18.08 o 
  10   4   0      555.55      583.49     25.12 o 
  12   4   0       94.93      109.04     15.85 o 
  14   4   0       24.00       27.41     33.69 o 
  16   4   0     3048.47     3079.44    142.93 o 
  18   4   0      579.87      597.56     69.03 o 
  20   4   0        0.10       48.74     37.43 o 
  22   4   0       81.14       90.47     42.74 o 
  24   4   0      236.70      236.13     56.80 o 
   1   5   0     5807.69     5619.92     66.80 o 
   3   5   0     2413.96     2360.91     38.57 o 
   5   5   0      787.83      793.42     23.80 o 
   7   5   0     1269.25     1199.26     31.64 o 
   9   5   0     2055.93     1966.95     57.98 o 
  11   5   0     2076.09     1916.34     61.41 o 
  13   5   0     1424.69     1474.89     98.18 o 
  15   5   0        5.01       -8.71     33.94 o 
  17   5   0      103.53      146.49     45.35 o 
  19   5   0      133.29      136.50     48.89 o 
  21   5   0      417.09      495.39     71.28 o 
   0   6   0     1824.38     1883.71     51.94 o 
   2   6   0        2.41       15.94      8.76 o 
   4   6   0       66.46       50.68      9.57 o 
   6   6   0      503.26      481.31     54.31 o 
   8   6   0      361.47      376.17     50.92 o 
  10   6   0       49.48       62.94     33.10 o 
  12   6   0        3.15       13.13     30.88 o 
  14   6   0      454.49      484.20     66.33 o 
  16   6   0      502.01      439.64     67.19 o 
  18   6   0      133.24       83.37     47.89 o 
   1   7   0       71.56       80.13     22.67 o 
   3   7   0        9.91       10.58     36.84 o 
   5   7   0      272.51      271.69     32.56 o 
   7   7   0      516.66      436.69     52.84 o 
   9   7   0      521.13      501.40     63.66 o 
  11   7   0      154.25      174.14     45.44 o 
  13   7   0     1800.28     1827.55    122.50 o 
  15   7   0      119.23      192.98     52.33 o 
   0   8   0      599.60      729.01     76.37 o 
   2   8   0      299.77      330.57     54.13 o 
   4   8   0      122.10      126.05     36.17 o 
   6   8   0      308.36      327.43     36.25 o 
   8   8   0       60.97       81.74     24.30 o 
 -27   1   1      426.00      496.99     67.97 o 
 -25   1   1      348.89      393.41     52.56 o 
 -23   1   1      546.07      610.87     56.00 o 
 -21   1   1       17.38        3.67     16.38 o 
 -19   1   1      625.57      601.62     36.70 o 
 -17   1   1        9.11       30.00     16.15 o 
 -15   1   1     4281.94     4319.71    129.13 o 
 -13   1   1     7622.73     7471.08    122.29 o 
 -11   1   1    25731.53    28080.79    292.61 o 
  -9   1   1     3073.87     3033.98     48.48 o 
  -7   1   1     7507.86     7326.88    108.88 o 
  -5   1   1    11288.32    10932.47    198.41 o 
  -3   1   1    32566.81    32775.72    514.63 o 
  -1   1   1     9830.13     9116.38    119.26 o 
   1   1   1     9632.71     9220.73    202.29 o 
   3   1   1     1304.51     1519.98     17.46 o 
   5   1   1        9.39        1.50      6.85 o 
   7   1   1     1414.56     1399.28     38.19 o 
   9   1   1     8233.20     8541.96     94.96 o 
  11   1   1     3193.65     3196.84     49.66 o 
  13   1   1     1880.70     1874.14     83.35 o 
  15   1   1     1812.42     1873.51     59.49 o 
  17   1   1     1641.16     1624.57     58.62 o 
  19   1   1     3199.33     3143.33     88.34 o 
  21   1   1     1702.05     1639.83     66.10 o 
  23   1   1      697.35      731.53     47.16 o 
  25   1   1       95.36       89.64     37.95 o 
 -26   2   1      242.51      215.74     51.66 o 
 -24   2   1      262.64      349.76     58.91 o 
 -20   2   1     3269.75     3241.49     84.70 o 
 -18   2   1      494.98      447.66     37.66 o 
 -16   2   1     3892.45     4035.37     85.71 o 
 -14   2   1     1063.33     1047.21     31.93 o 
 -12   2   1      878.40      862.15     23.37 o 
 -10   2   1      416.68      415.98     13.50 o 
  -8   2   1       88.75       93.64     14.40 o 
  -6   2   1       38.02       31.39     27.22 o 
  -4   2   1     8518.64     8927.54     99.34 o 
  -2   2   1     7486.05     7680.80     72.19 o 
   0   2   1   117754.15   112984.59   1677.47 o 
   2   2   1    10023.82    10350.40    207.53 o 
   4   2   1     2030.08     2032.24     22.62 o 
   6   2   1     3959.76     4054.09     42.47 o 
   8   2   1     6769.20     6853.37     62.41 o 
  10   2   1     3176.16     3151.55     44.05 o 
  12   2   1     2224.32     2231.17     75.93 o 
  14   2   1     2724.65     2882.56     70.41 o 
  16   2   1     4766.99     4936.31    103.35 o 
  18   2   1     4764.13     4630.24    105.02 o 
  20   2   1     4158.90     4107.84    102.54 o 
  22   2   1      928.99      973.51     86.50 o 
  24   2   1       54.71      117.00     42.71 o 
 -25   3   1      207.29      272.19     57.04 o 
 -23   3   1      159.28       72.13     37.09 o 
 -21   3   1      236.94      269.42     50.15 o 
 -19   3   1       44.99       22.36     31.01 o 
 -17   3   1     1220.42     1224.76     63.27 o 
 -15   3   1       83.98       73.58     12.93 o 
 -13   3   1     6678.97     6515.62    127.14 o 
 -11   3   1      967.50      926.98     32.12 o 
  -9   3   1        1.38       20.96     10.62 o 
  -7   3   1       94.40       96.55     12.44 o 
  -5   3   1      520.21      476.86     29.81 o 
  -3   3   1        1.68        5.62     10.89 o 
  -1   3   1     1391.98     1359.67     38.44 o 
   1   3   1     2306.62     2385.09     37.55 o 
   3   3   1        2.91       -7.13      7.13 o 
   5   3   1      542.32      597.42     17.20 o 
   7   3   1     3497.59     3227.05    107.21 o 
   9   3   1     4271.07     4351.69     87.37 o 
  11   3   1     1145.55     1150.01     45.53 o 
  13   3   1     1080.72     1039.84     25.55 o 
  15   3   1     1194.36     1184.73     29.63 o 
  17   3   1     1316.71     1288.01     33.52 o 
  19   3   1     1367.08     1197.94     92.75 o 
  21   3   1      690.66      656.20     75.31 o 
  23   3   1       48.84       48.66     41.34 o 
 -24   4   1      557.19      525.95     72.17 o 
 -22   4   1      908.06      927.91     89.66 o 
 -20   4   1     4103.19     4029.51    175.89 o 
 -18   4   1      418.15      392.46     58.64 o 
 -16   4   1      149.45      155.16     27.12 o 
 -14   4   1     1888.52     1818.57     78.41 o 
 -12   4   1     1085.94     1026.91     46.10 o 
 -10   4   1     3208.94     3177.01     61.46 o 
  -8   4   1     1903.00     1878.76     61.94 o 
  -6   4   1     1981.24     1803.03     77.99 o 
  -4   4   1     2224.02     2166.29     41.05 o 
  -2   4   1     1359.40     1237.46     39.43 o 
   0   4   1    39724.67    39648.01    388.72 o 
   2   4   1     8669.59     8009.01    137.30 o 
   4   4   1      349.32      319.19     27.38 o 
   6   4   1     3151.92     2808.67    135.85 o 
   8   4   1     1568.37     1508.41     35.30 o 
  10   4   1      883.85      924.22     39.45 o 
  12   4   1      428.03      444.13     36.64 o 
  14   4   1      736.60      687.34     67.79 o 
  16   4   1      333.73      389.25     57.67 o 
  18   4   1     1192.03     1178.46     95.42 o 
  20   4   1      962.67     1007.50     92.38 o 
  22   4   1     1711.72     1740.36    124.20 o 
 -21   5   1      133.45      169.56     52.92 o 
 -19   5   1      137.28      123.56     46.64 o 
 -17   5   1        0.13       61.35     35.74 o 
 -15   5   1       93.80       94.46     23.15 o 
 -13   5   1      609.08      627.26     38.76 o 
 -11   5   1     1094.40     1101.66     36.97 o 
  -9   5   1       44.82       44.78      7.93 o 
  -7   5   1       82.81       68.18     19.31 o 
  -5   5   1       50.99       43.36      9.71 o 
  -3   5   1      197.17      205.66     23.53 o 
  -1   5   1      103.51       90.63     10.44 o 
   1   5   1      591.98      595.01     27.22 o 
   3   5   1       99.12      101.90      8.88 o 
   5   5   1      959.64      911.43     26.15 o 
   7   5   1      759.48      683.62     50.10 o 
   9   5   1       21.50        5.56     29.95 o 
  11   5   1     1231.89     1259.55     89.55 o 
  13   5   1       43.30       93.24     40.29 o 
  15   5   1      267.62      287.56     54.44 o 
  17   5   1       25.63       21.03     37.46 o 
  19   5   1        3.10        7.74     37.78 o 
  21   5   1       39.14       46.65     45.53 o 
 -20   6   1     1906.18     1915.72    132.44 o 
 -18   6   1      390.65      357.46     62.65 o 
 -16   6   1       79.26      107.49     44.15 o 
 -14   6   1      614.01      645.71     73.54 o 
 -12   6   1      777.03      758.26     73.80 o 
 -10   6   1      811.35      817.08     73.30 o 
  -8   6   1        6.83        3.49     27.06 o 
  -6   6   1      153.79      163.86     20.09 o 
  -4   6   1      276.85      303.95     17.43 o 
  -2   6   1      340.22      393.20     19.41 o 
   0   6   1     1415.71     1438.24     28.56 o 
   2   6   1     5834.29     5416.60     82.06 o 
   4   6   1      181.67      189.79     15.95 o 
   6   6   1      667.51      746.90     65.59 o 
   8   6   1      324.76      357.69     50.40 o 
  10   6   1     1491.53     1507.89     99.77 o 
  12   6   1      447.06      429.81     60.85 o 
  14   6   1      518.43      465.15     64.86 o 
  16   6   1        1.37      -38.20     38.20 o 
  18   6   1       50.00       79.88     44.19 o 
 -15   7   1        8.56       60.28     38.10 o 
 -13   7   1      321.83      455.09     66.13 o 
 -11   7   1      796.63      768.57     77.66 o 
  -9   7   1      650.48      683.39     70.46 o 
  -7   7   1       22.35        4.43     27.85 o 
  -5   7   1       37.22       26.30     19.70 o 
  -3   7   1       33.64        3.72     25.57 o 
  -1   7   1      515.57      524.53     29.68 o 
   1   7   1      262.63      287.55     26.67 o 
   3   7   1      631.92      651.99     37.97 o 
   5   7   1       92.02       87.03     21.56 o 
   7   7   1        4.93       45.64     30.08 o 
   9   7   1      279.37      317.52     53.21 o 
  11   7   1     1094.93     1035.23     91.93 o 
  13   7   1      557.21      570.46     73.71 o 
  15   7   1      230.34      227.32     55.87 o 
 -10   8   1        9.08       -5.99     22.43 o 
  -8   8   1       59.85       42.83     22.17 o 
  -6   8   1        4.56      -14.20     20.54 o 
  -4   8   1       86.13      142.84     40.73 o 
  -2   8   1       26.88       28.48     33.59 o 
   0   8   1        0.19       59.01     63.06 o 
   2   8   1      511.63      434.59     56.60 o 
   4   8   1       75.99      102.43     27.31 o 
   6   8   1        0.37       16.37     20.59 o 
   8   8   1        2.54      -35.01     35.01 o 
 -28   0   2        8.60        5.89     31.07 o 
 -26   0   2       43.56       74.39     33.62 o 
 -24   0   2        8.35       22.75     28.48 o 
 -22   0   2     1562.55     1588.30     88.61 o 
 -20   0   2     3550.22     3405.09    127.53 o 
 -18   0   2     1792.41     1726.66     83.43 o 
 -16   0   2     6592.27     6517.95    169.19 o 
 -14   0   2     5066.10     5166.29    140.44 o 
 -12   0   2     4420.19     4202.15    128.91 o 
 -10   0   2    28587.71    27601.60    482.44 o 
  -8   0   2    44014.14    41925.78    681.43 o 
  -6   0   2    54366.70    54343.07    854.59 o 
  -4   0   2      667.39      673.30     31.26 o 
  -2   0   2     5442.24     5821.88     91.76 o 
   0   0   2    98415.41    91770.55   1395.58 o 
   2   0   2      948.53     1047.76     39.43 o 
   4   0   2    11946.99    13226.40    239.18 o 
   6   0   2     1234.19     1265.29     37.10 o 
   8   0   2      318.33      330.67     22.86 o 
  10   0   2      551.94      584.15     30.10 o 
  12   0   2      448.06      468.03     42.71 o 
  14   0   2     7561.59     7407.30    193.05 o 
  16   0   2     7135.82     7027.50    194.54 o 
  18   0   2     7262.53     7296.42    207.96 o 
  20   0   2     2845.74     2793.60    124.18 o 
  22   0   2     1462.85     1564.85     95.93 o 
  24   0   2     1664.79     1654.23    102.87 o 
 -27   1   2      151.31      195.00     45.73 o 
 -25   1   2      130.53      130.32     25.14 o 
 -23   1   2       38.94       45.00     19.79 o 
 -21   1   2        5.44       18.88     18.78 o 
 -19   1   2      106.46      108.56     20.29 o 
 -17   1   2       10.07        2.97     25.37 o 
 -15   1   2      870.46      910.94     35.04 o 
 -13   1   2      672.57      800.93     47.79 o 
 -11   1   2     7546.41     8402.57    231.01 o 
  -9   1   2      544.83      507.41     40.02 o 
  -7   1   2     1331.76     1241.13     61.70 o 
  -5   1   2     1309.76     1386.23     34.34 o 
  -3   1   2     3511.99     3528.39     44.70 o 
  -1   1   2      433.64      449.33     10.54 o 
   1   1   2     6552.91     6842.20     81.92 o 
   3   1   2     1445.16     1500.98     25.36 o 
   5   1   2     2185.34     2350.31     40.19 o 
   7   1   2     1783.56     1955.73     38.87 o 
   9   1   2      174.07      127.15     24.80 o 
  11   1   2      931.34     1013.12     31.73 o 
  13   1   2     1050.65     1054.16     34.59 o 
  15   1   2      334.87      336.14     29.95 o 
  17   1   2      652.85      580.47     37.73 o 
  19   1   2      103.15      101.98     22.96 o 
  21   1   2      641.82      659.16     45.00 o 
  23   1   2      183.12      213.51     31.72 o 
  25   1   2      226.21      259.99     53.28 o 
 -26   2   2      717.22      641.37     73.19 o 
 -24   2   2      730.98      681.91     72.12 o 
 -22   2   2      974.46      937.70     46.29 o 
 -20   2   2     8620.71     8524.48    263.38 o 
 -18   2   2     2496.46     2495.47     58.06 o 
 -16   2   2     2027.28     2067.67     55.74 o 
 -14   2   2      377.69      397.34     19.98 o 
 -12   2   2      485.37      567.67     23.42 o 
 -10   2   2       63.46       82.04     17.99 o 
  -8   2   2       49.55       56.27     12.17 o 
  -6   2   2       55.26       52.15      6.73 o 
  -4   2   2     1262.25     1320.98     36.26 o 
  -2   2   2    29470.38    30370.56    241.42 o 
   0   2   2    16218.13    16534.07    164.59 o 
   2   2   2    29681.10    29912.99    341.27 o 
   4   2   2    20497.90    20745.37    178.40 o 
   6   2   2    20847.50    21323.03    150.39 o 
   8   2   2     5291.77     5264.02     55.10 o 
  10   2   2     4216.88     4493.69     72.78 o 
  12   2   2     4990.89     5018.03    116.68 o 
  14   2   2     5436.51     5149.42     82.82 o 
  16   2   2     3260.40     3436.59     87.49 o 
  18   2   2     1503.95     1481.63     94.20 o 
  20   2   2      214.83      234.43     35.28 o 
  22   2   2      296.70      293.43     54.19 o 
  24   2   2      144.89      227.64     53.09 o 
 -25   3   2      830.12      801.73     83.34 o 
 -23   3   2     1120.00     1029.13     89.03 o 
 -21   3   2      264.15      264.37     51.29 o 
 -19   3   2     1284.87     1336.30     62.25 o 
 -17   3   2      724.71      735.21     24.87 o 
 -15   3   2      697.57      660.65     32.46 o 
 -13   3   2        3.98       -4.17     17.93 o 
 -11   3   2     8487.60     9032.11    160.69 o 
  -9   3   2      487.82      442.52     29.43 o 
  -7   3   2     1394.17     1233.33     69.85 o 
  -5   3   2     1093.10     1045.02     25.13 o 
  -3   3   2     3600.95     3721.33     41.15 o 
  -1   3   2     2343.38     2092.06     67.93 o 
   1   3   2     8314.12     8258.55    101.61 o 
   3   3   2     4498.15     4293.46     66.90 o 
   5   3   2     6300.99     6381.81     83.21 o 
   7   3   2       60.57      112.58     10.26 o 
   9   3   2     3789.62     3918.34     61.17 o 
  11   3   2     3819.86     3903.78     53.35 o 
  13   3   2     2729.96     2719.40     42.48 o 
  15   3   2     1375.70     1319.66     35.66 o 
  17   3   2      329.62      317.71     36.52 o 
  19   3   2      269.85      203.73     50.06 o 
  21   3   2      729.45      701.08     78.40 o 
  23   3   2      390.32      390.76     64.20 o 
 -24   4   2       29.33       28.57     37.28 o 
 -22   4   2      522.61      590.79     73.82 o 
 -20   4   2      821.31      816.15     81.30 o 
 -18   4   2      870.34      787.27     48.38 o 
 -16   4   2      130.83      152.41     26.40 o 
 -14   4   2        0.41       -3.78     30.99 o 
 -12   4   2       63.85       72.53     28.61 o 
 -10   4   2       46.47       34.91     12.07 o 
  -8   4   2      168.95      181.53     26.22 o 
  -6   4   2      617.76      608.58     20.20 o 
  -4   4   2     1714.84     1627.03     39.10 o 
  -2   4   2     3143.13     3055.42     55.55 o 
   0   4   2     3593.59     3666.29    108.20 o 
   2   4   2     8930.54     8949.49    142.86 o 
   4   4   2      289.32      258.45     25.29 o 
   6   4   2       30.74       19.64      6.56 o 
   8   4   2      336.06      317.41     27.81 o 
  10   4   2        0.26        0.02     12.68 o 
  12   4   2       11.93       16.63     14.75 o 
  14   4   2      153.85      182.81     47.46 o 
  16   4   2       63.05       84.46     39.97 o 
  18   4   2      847.51      938.72     88.98 o 
  20   4   2     1430.66     1380.09    109.94 o 
  22   4   2      130.45      273.71     66.60 o 
 -23   5   2      126.87      181.91     52.38 o 
 -21   5   2       45.41       34.49     35.27 o 
 -19   5   2      150.03      150.24     28.01 o 
 -17   5   2      703.78      650.06     45.09 o 
 -15   5   2       15.10        3.71     18.25 o 
 -13   5   2     3063.57     2950.91     98.88 o 
 -11   5   2     4174.70     4050.76     97.80 o 
  -9   5   2     5650.05     5509.08    113.87 o 
  -7   5   2     6301.87     5873.37    141.71 o 
  -5   5   2     5571.53     5555.06     82.91 o 
  -3   5   2     4088.55     4103.97     72.01 o 
  -1   5   2     3740.89     3547.28     85.09 o 
   1   5   2      364.47      331.55     23.51 o 
   3   5   2     2426.86     2381.00     59.47 o 
   5   5   2      593.77      529.48     31.55 o 
   7   5   2      227.52      188.78     25.89 o 
   9   5   2        7.50        5.33     32.17 o 
  11   5   2      205.77      190.51     46.52 o 
  13   5   2      544.98      607.62     69.77 o 
  15   5   2      761.66      848.54     83.67 o 
  17   5   2      186.93      263.03     56.61 o 
  19   5   2     1041.31     1066.15    101.63 o 
 -20   6   2      616.18      684.46     83.04 o 
 -18   6   2      516.05      532.87     73.97 o 
 -16   6   2      311.77      195.98     47.46 o 
 -14   6   2      448.78      495.16     65.67 o 
 -12   6   2      139.82      174.09     24.66 o 
 -10   6   2      461.18      455.88     33.65 o 
  -8   6   2      126.12      120.07     19.60 o 
  -6   6   2       23.72        4.37     14.94 o 
  -4   6   2      522.15      544.30     31.63 o 
  -2   6   2       10.78       10.34      9.92 o 
   0   6   2     4505.86     4089.55     69.95 o 
   2   6   2       22.65       29.77     11.62 o 
   4   6   2      129.89      118.40     14.00 o 
   6   6   2      331.81      279.97     65.09 o 
   8   6   2      310.75      387.50     56.03 o 
  10   6   2      414.98      433.83     57.96 o 
  12   6   2      421.38      487.25     65.71 o 
  14   6   2       64.31       50.17     34.22 o 
  16   6   2      373.10      451.13     70.55 o 
 -15   7   2       23.60       12.20     35.14 o 
 -13   7   2      274.96      279.20     53.77 o 
 -11   7   2       24.57       23.87     29.96 o 
  -9   7   2       33.11       33.04     33.19 o 
  -7   7   2       81.51       54.86     20.33 o 
  -5   7   2       66.39      101.53     25.39 o 
  -3   7   2      181.84      192.59     27.61 o 
  -1   7   2       42.77       63.87     15.68 o 
   1   7   2      170.11      185.38     24.40 o 
   3   7   2      906.76      928.71     52.26 o 
   5   7   2        3.07      -12.07     18.66 o 
   7   7   2      788.41      867.35     52.83 o 
   9   7   2      343.86      364.22     57.97 o 
  11   7   2      174.24      147.82     46.26 o 
  13   7   2      672.83      729.63     82.80 o 
 -10   8   2      229.12      196.01     31.29 o 
  -8   8   2        8.89        7.46     41.42 o 
  -6   8   2       95.35      133.54     34.72 o 
  -4   8   2      462.20      441.53     61.45 o 
  -2   8   2        7.15       -1.86     33.02 o 
   0   8   2      868.98      812.24     84.19 o 
   2   8   2     1019.39      902.95     93.50 o 
   4   8   2       14.00        3.77     30.52 o 
   6   8   2      196.41      195.98     47.72 o 
 -27   1   3      757.18      706.03     75.30 o 
 -25   1   3     1004.30      985.18     52.39 o 
 -23   1   3     1621.75     1533.48     62.16 o 
 -21   1   3      779.77      785.48     43.30 o 
 -19   1   3     1482.48     1424.55     46.10 o 
 -17   1   3     1744.17     1885.85     67.98 o 
 -15   1   3       21.95       54.95     29.58 o 
 -13   1   3      306.41      467.95     32.31 o 
 -11   1   3    38533.57    41545.03    495.17 o 
  -9   1   3    12785.65    12189.00    172.77 o 
  -7   1   3     8043.11     8342.48     90.85 o 
  -5   1   3     2712.55     2615.69     63.95 o 
  -3   1   3     7706.81     7536.48    116.77 o 
  -1   1   3    12496.34    12798.03    138.66 o 
   1   1   3    25670.01    26467.42    254.93 o 
   3   1   3    10776.08    10942.96    106.34 o 
   5   1   3     1999.41     2077.72     36.18 o 
   7   1   3    15004.90    17074.50    195.37 o 
   9   1   3     1736.19     1799.46     42.94 o 
  11   1   3     5745.87     5819.69     90.12 o 
  13   1   3     3737.44     3563.26     87.42 o 
  15   1   3      438.52      436.07     33.84 o 
  17   1   3      140.72      154.94     25.09 o 
  19   1   3      211.44      238.59     30.24 o 
  21   1   3     2671.54     2517.28    186.62 o 
  23   1   3     1956.85     1979.27     88.51 o 
 -28   2   3       20.72       -1.04     36.86 o 
 -26   2   3       44.14       60.16     35.18 o 
 -24   2   3      764.09      655.76     70.13 o 
 -22   2   3      983.70     1035.65     47.97 o 
 -20   2   3      731.46      715.90     33.30 o 
 -18   2   3     1004.62      986.18     35.90 o 
 -16   2   3      523.38      529.95     43.07 o 
 -14   2   3      441.79      521.44     48.37 o 
 -12   2   3      171.04      246.48     35.49 o 
 -10   2   3     4471.84     4667.26     59.76 o 
  -8   2   3     1413.07     1240.19     35.79 o 
  -6   2   3       14.82        8.56      6.88 o 
  -4   2   3     3075.31     3364.39     36.74 o 
  -2   2   3     2768.66     2530.27     27.51 o 
   0   2   3    13295.56    14132.57    126.85 o 
   2   2   3     3969.53     3835.99    109.41 o 
   4   2   3     6985.58     7222.84     81.31 o 
   6   2   3     6444.10     6580.45     68.48 o 
   8   2   3     2562.13     2614.29     38.19 o 
  10   2   3     2471.53     2502.23     44.49 o 
  12   2   3     2905.94     3040.42     60.17 o 
  14   2   3     3099.10     3261.63     84.85 o 
  16   2   3      866.71      876.20     45.69 o 
  18   2   3     1520.00     1493.59    105.50 o 
  20   2   3     1031.97     1009.53     53.94 o 
  22   2   3       41.45      139.72     44.71 o 
  24   2   3       64.56       80.56     41.44 o 
 -27   3   3      228.31      214.63     53.63 o 
 -25   3   3      328.90      347.00     59.33 o 
 -23   3   3      609.55      676.68     74.31 o 
 -21   3   3        1.35      -24.49     24.49 o 
 -19   3   3      395.63      395.45     21.41 o 
 -17   3   3        1.05        3.60     12.60 o 
 -15   3   3     1588.42     1601.49     47.95 o 
 -13   3   3        1.32        2.02      3.79 o 
 -11   3   3        2.41       13.31     23.38 o 
  -9   3   3     1922.86     2036.23     45.29 o 
  -7   3   3      444.50      460.24     15.04 o 
  -5   3   3        4.09        7.31      6.11 o 
  -3   3   3     2256.61     2271.41     34.39 o 
  -1   3   3     4826.59     4895.40    127.45 o 
   1   3   3     5336.59     5291.05     64.89 o 
   3   3   3    13804.83    14261.12    158.61 o 
   5   3   3      303.10      328.39     14.85 o 
   7   3   3       76.62       65.41     10.02 o 
   9   3   3      510.33      559.20     19.35 o 
  11   3   3     1323.25     1306.43     30.94 o 
  13   3   3     1042.52     1005.79     37.09 o 
  15   3   3      160.61      182.06     17.73 o 
  17   3   3      156.71      151.37     44.85 o 
  19   3   3      174.21      169.68     48.09 o 
  21   3   3        5.03      -16.35     39.00 o 
  23   3   3     1104.37     1237.99    107.95 o 
 -24   4   3      155.64      110.29     40.73 o 
 -22   4   3       77.47       60.90     25.75 o 
 -20   4   3     4373.57     4293.56    120.58 o 
 -18   4   3     1039.20     1082.89     56.98 o 
 -16   4   3     2705.10     2665.46     85.30 o 
 -14   4   3     2257.66     2168.82     73.84 o 
 -12   4   3     2972.07     2884.74    107.27 o 
 -10   4   3     9452.28     9052.22    211.75 o 
  -8   4   3     5020.61     4702.07    117.53 o 
  -6   4   3     1316.77     1314.26     26.23 o 
  -4   4   3     2060.14     2062.94     34.00 o 
  -2   4   3     3783.21     4012.46     79.54 o 
   0   4   3     8049.77     8061.30    106.67 o 
   2   4   3     1640.44     1610.57     40.04 o 
   4   4   3      456.32      465.55     21.99 o 
   6   4   3      677.96      687.54     32.07 o 
   8   4   3       94.52       84.80      9.81 o 
  10   4   3     1664.65     1564.45     51.42 o 
  12   4   3     2594.52     2524.66    127.45 o 
  14   4   3     1416.19     1319.69     97.02 o 
  16   4   3     3624.02     3709.29    169.10 o 
  18   4   3      200.52      152.11     46.64 o 
  20   4   3      285.09      195.36     49.77 o 
 -23   5   3      150.11      151.62     50.67 o 
 -21   5   3        0.58      -15.83     22.64 o 
 -19   5   3       38.30       59.85     25.13 o 
 -17   5   3        0.31       11.65     20.79 o 
 -15   5   3      189.23      266.04     66.23 o 
 -13   5   3      111.82      134.01     24.77 o 
 -11   5   3      418.81      413.05     33.93 o 
  -9   5   3       77.29      100.98     26.47 o 
  -7   5   3        1.38       13.49      9.92 o 
  -5   5   3        4.75       20.10      9.28 o 
  -3   5   3      305.20      259.88     16.27 o 
  -1   5   3       16.68       24.80     13.57 o 
   1   5   3       51.13       36.98     14.58 o 
   3   5   3       12.52       24.13     14.37 o 
   5   5   3     1808.56     1833.53     44.59 o 
   7   5   3        7.65       -5.41     29.72 o 
   9   5   3      337.42      324.05     51.14 o 
  11   5   3      105.65       96.74     38.57 o 
  13   5   3       26.86       25.55     33.62 o 
  15   5   3       35.41       30.60     37.02 o 
  17   5   3       39.11       30.69     38.87 o 
  19   5   3       14.01       59.06     39.83 o 
 -20   6   3     2591.95     2519.90    149.33 o 
 -18   6   3     1003.85      959.90     90.92 o 
 -16   6   3      143.10       88.51     37.15 o 
 -14   6   3      439.89      411.53     36.31 o 
 -12   6   3      612.72      690.10     56.83 o 
 -10   6   3      751.67      789.17     45.14 o 
  -8   6   3      344.67      362.17     31.06 o 
  -6   6   3      486.21      482.44     28.43 o 
  -4   6   3     1018.52      958.26     48.60 o 
  -2   6   3     1730.74     1591.22     49.05 o 
   0   6   3      330.14      355.41     26.09 o 
   2   6   3     4349.80     4305.79     88.08 o 
   4   6   3      592.74      589.27     33.67 o 
   6   6   3      389.44      397.88     32.98 o 
   8   6   3      414.68      373.61     56.25 o 
  10   6   3     1041.07     1156.11     92.74 o 
  12   6   3      575.97      583.81     71.62 o 
  14   6   3      222.01      210.09     50.68 o 
  16   6   3     1051.03     1174.86    106.66 o 
 -15   7   3       80.93       74.96     38.22 o 
 -13   7   3       11.98        5.90     32.05 o 
 -11   7   3      312.82      292.35     50.91 o 
  -9   7   3      376.82      427.46     56.15 o 
  -7   7   3       88.45       96.18     33.74 o 
  -5   7   3       28.12       13.15     20.87 o 
  -3   7   3      817.33      835.12     38.70 o 
  -1   7   3      474.89      468.49     25.31 o 
   1   7   3      280.42      296.09     32.39 o 
   3   7   3      951.89      990.89     45.23 o 
   5   7   3      396.22      481.49     60.39 o 
   7   7   3      160.42      161.42     43.74 o 
   9   7   3      102.84      138.88     42.67 o 
  11   7   3      407.13      436.51     69.37 o 
 -10   8   3        4.81      -26.23     26.23 o 
  -8   8   3        6.75       -6.54     22.23 o 
  -6   8   3      283.94      256.73     34.18 o 
  -4   8   3       18.63       40.97     37.18 o 
  -2   8   3        0.41        4.73     35.88 o 
   0   8   3      512.05      423.63     68.24 o 
   2   8   3      860.92      748.38     87.23 o 
   4   8   3      201.33      177.15     44.05 o 
   6   8   3       58.65        8.35     31.68 o 
 -28   0   4       66.78      127.44     39.20 o 
 -26   0   4        8.11        7.76     27.58 o 
 -24   0   4     2673.88     2385.74    113.39 o 
 -22   0   4      371.75      451.99     49.95 o 
 -18   0   4     7936.30     8007.13    223.92 o 
 -16   0   4    10500.31    10357.69    253.46 o 
 -14   0   4    22827.35    22945.82    437.96 o 
 -12   0   4    10524.94    10019.60    226.78 o 
 -10   0   4    38486.08    40011.52    672.85 o 
  -8   0   4     5792.15     5560.47    138.08 o 
  -6   0   4     2367.61     2443.47     53.07 o 
  -4   0   4      262.93      282.86     32.54 o 
  -2   0   4       61.56       58.04     21.17 o 
   0   0   4     9078.50     8616.94    157.03 o 
   2   0   4     3807.77     4221.74     72.61 o 
   4   0   4     2673.95     3078.85     95.51 o 
   6   0   4     3770.97     3623.50     78.76 o 
   8   0   4     2154.18     1807.57     79.16 o 
  10   0   4     7101.12     6734.33    178.90 o 
  12   0   4     7344.91     7368.27    198.70 o 
  14   0   4     5013.08     4935.44    161.99 o 
  16   0   4     5630.75     5572.77    181.11 o 
  18   0   4     1701.88     1784.20    101.40 o 
  20   0   4     2401.37     2402.86    123.27 o 
  22   0   4      533.52      521.99     63.09 o 
 -29   1   4        0.32      -13.38     32.53 o 
 -27   1   4       76.79       68.51     34.29 o 
 -25   1   4       92.06       66.66     20.30 o 
 -23   1   4      461.76      461.56     36.41 o 
 -21   1   4      304.12      325.76     26.04 o 
 -19   1   4        4.34        7.29     30.02 o 
 -17   1   4     1155.72     1196.19     77.74 o 
 -15   1   4        3.82       14.83     19.99 o 
 -13   1   4        2.76        8.47     18.13 o 
 -11   1   4     4971.37     5379.08     87.58 o 
  -9   1   4        8.75       43.56      9.84 o 
  -7   1   4        4.39       -3.13      8.18 o 
  -5   1   4      124.08      130.61      9.80 o 
  -3   1   4       28.07       33.71     13.57 o 
  -1   1   4     4281.10     4324.78     83.19 o 
   1   1   4      314.09      324.05     14.30 o 
   3   1   4     1598.37     1595.80     32.40 o 
   5   1   4     4887.98     5336.01     68.68 o 
   7   1   4      678.82      860.41     26.41 o 
   9   1   4     2165.92     2142.10     50.10 o 
  11   1   4     1338.43     1363.76     52.83 o 
  13   1   4      419.44      441.40     33.95 o 
  15   1   4      172.57      211.49     28.46 o 
  17   1   4       95.28      115.58     26.17 o 
  19   1   4        5.20       29.98     35.98 o 
  21   1   4      251.98      280.66     34.29 o 
  23   1   4       39.48       40.91     40.50 o 
 -28   2   4      122.20      132.41     46.13 o 
 -26   2   4      333.50      269.66     53.56 o 
 -24   2   4      441.81      402.28     58.21 o 
 -22   2   4        2.64       20.82     14.83 o 
 -20   2   4      387.63      385.12     30.09 o 
 -18   2   4      123.10      113.23     15.18 o 
 -16   2   4      320.75      350.52     41.05 o 
 -14   2   4      782.54      875.89     33.61 o 
 -12   2   4     1259.13     1181.29     47.38 o 
 -10   2   4     4595.26     4599.56     70.74 o 
  -8   2   4     2419.34     2284.22     34.00 o 
  -6   2   4     2675.05     2349.31     50.79 o 
  -4   2   4    20178.65    19983.86    154.53 o 
  -2   2   4     3158.32     2799.78     67.30 o 
   0   2   4     9722.83    10054.56     99.57 o 
   2   2   4     3243.78     3295.67     84.08 o 
   4   2   4     2950.90     2955.29     68.51 o 
   6   2   4     4347.25     4206.59     61.78 o 
   8   2   4     2671.29     2513.93     45.35 o 
  10   2   4     2665.12     2662.12     49.01 o 
  12   2   4      618.30      624.20     37.20 o 
  14   2   4        3.54       -2.44     18.41 o 
  16   2   4     1816.64     1711.92     66.36 o 
  18   2   4       27.32       60.63     23.66 o 
  20   2   4       84.54      147.79     46.79 o 
  22   2   4      107.69       69.37     39.83 o 
 -27   3   4      447.92      480.84     69.20 o 
 -25   3   4      876.78      898.20     84.89 o 
 -23   3   4     2755.75     2463.28    160.33 o 
 -21   3   4      281.53      340.37     38.02 o 
 -19   3   4      195.03      214.46     18.98 o 
 -17   3   4      406.28      429.71     17.91 o 
 -15   3   4       30.98       30.46     10.46 o 
 -13   3   4      306.19      359.86     20.45 o 
 -11   3   4     6790.53     6830.74    107.83 o 
  -9   3   4     1016.13     1030.14     22.14 o 
  -7   3   4      841.37      816.52     21.46 o 
  -5   3   4     1235.01     1142.68     36.36 o 
  -3   3   4    12484.94    12807.13    117.98 o 
  -1   3   4    12876.80    13255.95    154.19 o 
   1   3   4     8095.17     8170.10     88.99 o 
   3   3   4     7107.55     7126.89     98.79 o 
   5   3   4     6648.21     7077.82     91.85 o 
   7   3   4      797.82      918.74     24.90 o 
   9   3   4     1455.08     1421.79     32.99 o 
  11   3   4     1120.07     1066.83     26.70 o 
  13   3   4      386.45      387.30     23.92 o 
  15   3   4        2.65       21.24     13.52 o 
  17   3   4       29.87       22.80     35.39 o 
  19   3   4      129.65      169.22     49.88 o 
  21   3   4      380.42      380.97     63.63 o 
 -26   4   4       42.21        9.45     35.74 o 
 -24   4   4      247.31      210.52     35.86 o 
 -22   4   4       48.96       74.41     28.17 o 
 -20   4   4      236.03      207.36     31.38 o 
 -18   4   4      149.50      168.67     30.32 o 
 -16   4   4      234.07      286.97     44.33 o 
 -14   4   4      487.18      513.24     52.29 o 
 -12   4   4      914.70     1017.42     64.84 o 
 -10   4   4       18.92       20.72      6.85 o 
  -8   4   4       22.38       35.69      8.13 o 
  -6   4   4      439.23      476.98     18.49 o 
  -4   4   4     1048.47      998.58     31.10 o 
  -2   4   4     2246.72     2311.17     60.98 o 
   0   4   4      573.16      613.15     30.43 o 
   2   4   4       28.34       11.33     11.76 o 
   4   4   4       55.85      104.97     22.54 o 
   6   4   4        1.46        6.14     11.06 o 
   8   4   4      972.62      963.91     28.29 o 
  10   4   4      574.15      651.05     68.54 o 
  12   4   4       21.34       22.67     36.05 o 
  14   4   4       41.63       82.37     40.48 o 
  16   4   4     1057.05      957.68     89.96 o 
  18   4   4      539.75      552.99     76.33 o 
  20   4   4      162.89      150.69     52.48 o 
 -23   5   4     2277.69     2182.46     92.00 o 
 -21   5   4      386.12      371.24     41.45 o 
 -19   5   4     1582.72     1663.76     74.34 o 
 -17   5   4     1009.61     1042.67     58.19 o 
 -15   5   4     1568.49     1516.92     86.60 o 
 -13   5   4      593.35      624.22     56.50 o 
 -11   5   4     3314.68     3277.89    121.62 o 
  -9   5   4     2431.04     2298.94     54.97 o 
  -7   5   4      172.23      169.80     12.24 o 
  -5   5   4       43.82       28.33     10.89 o 
  -3   5   4     2706.51     2731.65     82.32 o 
  -1   5   4      489.31      507.74     36.22 o 
   1   5   4      618.62      654.59     30.72 o 
   3   5   4     1358.13     1423.29     45.11 o 
   5   5   4      271.38      293.64     25.48 o 
   7   5   4       66.17       76.45     33.77 o 
   9   5   4      392.99      425.80     60.04 o 
  11   5   4     1468.02     1462.72    103.34 o 
  13   5   4     1375.43     1360.01    105.98 o 
  15   5   4      365.98      471.27     72.42 o 
  17   5   4      371.18      412.75     69.06 o 
 -20   6   4      383.89      469.34     70.54 o 
 -18   6   4        8.52      -36.44     36.86 o 
 -16   6   4       58.80       50.86     22.54 o 
 -14   6   4       96.97       89.19     24.22 o 
 -12   6   4      217.06      234.82     31.26 o 
 -10   6   4      730.67      655.73     54.01 o 
  -8   6   4      214.44      184.79     35.25 o 
  -6   6   4        8.44       24.50     16.05 o 
  -4   6   4      258.10      281.78     29.37 o 
  -2   6   4       95.00       74.74     16.87 o 
   0   6   4     3029.66     2842.28     89.56 o 
   2   6   4      115.38      139.66     20.21 o 
   4   6   4      277.49      294.47     24.81 o 
   6   6   4      158.19      177.59     45.49 o 
   8   6   4       35.83        3.40     33.13 o 
  10   6   4      247.06      182.04     46.30 o 
  12   6   4      755.98      822.49     85.33 o 
  14   6   4       67.41       71.04     44.80 o 
 -17   7   4       78.05       16.46     35.27 o 
 -15   7   4      175.14      157.59     46.41 o 
 -13   7   4        8.87      -23.64     35.53 o 
 -11   7   4        1.62       23.03     36.05 o 
  -9   7   4      147.34      121.25     37.00 o 
  -7   7   4       25.38       28.54     22.09 o 
  -5   7   4      370.49      407.24     30.57 o 
  -3   7   4      689.40      766.65     38.76 o 
  -1   7   4     1691.82     1670.23     56.93 o 
   1   7   4      614.73      648.30     48.16 o 
   3   7   4     1746.37     1675.42     76.54 o 
   5   7   4      203.10      227.18     46.22 o 
   7   7   4      189.05      192.09     47.41 o 
   9   7   4        9.82       77.75     43.06 o 
  11   7   4       28.87       21.39     36.76 o 
  -8   8   4      153.33      220.34     33.93 o 
  -6   8   4      209.48      225.14     51.23 o 
  -4   8   4      742.61      811.88     85.40 o 
  -2   8   4      118.09      114.72     45.30 o 
   0   8   4      719.14      804.64     90.03 o 
   2   8   4      910.15      900.55     92.68 o 
   4   8   4        4.98       73.78     37.96 o 
 -29   1   5      128.64      196.11     49.28 o 
 -27   1   5      598.85      591.07     50.36 o 
 -25   1   5     1409.66     1381.80     62.19 o 
 -23   1   5     6340.86     5680.18    132.53 o 
 -21   1   5     1394.66     1584.24    100.26 o 
 -19   1   5     1430.20     1539.38     66.31 o 
 -17   1   5     7613.56     7734.08    175.31 o 
 -15   1   5     2460.19     2362.18     72.43 o 
 -13   1   5      157.17       87.81     14.25 o 
 -11   1   5     3052.54     3127.01     57.16 o 
  -9   1   5      204.76      179.52     13.51 o 
  -7   1   5      807.68      746.90     19.70 o 
  -5   1   5      210.86      169.61     11.19 o 
  -3   1   5     5729.63     6171.73     92.73 o 
  -1   1   5     5649.93     5431.91     99.20 o 
   1   1   5       60.11       35.55     10.17 o 
   3   1   5    13635.87    13517.34    107.51 o 
   5   1   5    21495.69    22334.20    319.97 o 
   7   1   5       88.20       17.37     19.60 o 
   9   1   5     1632.07     1637.83     58.48 o 
  11   1   5     1268.71     1322.87     56.17 o 
  13   1   5     1776.82     1776.82     67.32 o 
  15   1   5     1373.98     1413.30     62.27 o 
  17   1   5      617.85      592.29     43.01 o 
  19   1   5      386.36      402.95     38.81 o 
  21   1   5       10.19        4.83     25.13 o 
 -28   2   5        3.66       25.25     36.53 o 
 -26   2   5       69.27      110.60     37.90 o 
 -24   2   5     1724.55     1551.00     75.03 o 
 -22   2   5      226.49      183.56     25.62 o 
 -20   2   5        2.91      -18.32     32.35 o 
 -18   2   5      139.34      140.52     17.18 o 
 -16   2   5      480.45      506.56     26.57 o 
 -14   2   5     1114.58     1106.41     61.95 o 
 -12   2   5      382.41      348.46     20.81 o 
 -10   2   5     8141.13     8064.94     92.35 o 
  -8   2   5     5831.24     5708.17     61.51 o 
  -6   2   5      274.72      226.96     12.07 o 
  -4   2   5    16605.27    17050.49    138.83 o 
  -2   2   5     7842.81     7966.94     75.80 o 
   0   2   5     1153.27     1151.74     24.23 o 
   2   2   5     1767.78     1870.77     39.18 o 
   4   2   5      813.54      791.18     30.02 o 
   6   2   5     3205.62     3207.94     70.37 o 
   8   2   5       89.36      133.99     18.22 o 
  10   2   5      167.36      156.79     23.45 o 
  12   2   5      868.30      847.89     45.30 o 
  14   2   5      211.88      281.13     33.00 o 
  16   2   5      145.70      152.91     27.87 o 
  18   2   5      266.77      206.79     30.37 o 
  20   2   5      177.38      233.74     51.91 o 
 -27   3   5        7.82        5.82     36.44 o 
 -25   3   5      443.06      425.91     59.81 o 
 -23   3   5      390.99      378.22     42.07 o 
 -21   3   5       39.06       82.17     36.25 o 
 -19   3   5       37.70       66.12     38.19 o 
 -17   3   5       47.78       50.45     14.15 o 
 -15   3   5     1747.97     1839.07     51.62 o 
 -13   3   5      447.28      537.46     27.88 o 
 -11   3   5       61.01       55.98     12.77 o 
  -9   3   5      918.57      983.71     24.47 o 
  -7   3   5      573.03      588.38     25.70 o 
  -5   3   5     1582.09     1556.57     54.62 o 
  -3   3   5     6414.67     6753.32     89.54 o 
  -1   3   5      519.66      457.53     26.32 o 
   1   3   5     2136.83     2224.46     52.56 o 
   3   3   5     1861.55     2045.52     55.88 o 
   5   3   5     4832.45     4735.06     73.69 o 
   7   3   5     1115.28     1062.84     29.13 o 
   9   3   5      122.50      127.16     13.50 o 
  11   3   5        0.83       -4.36     22.46 o 
  13   3   5      118.30      110.77     17.90 o 
  15   3   5        3.82       16.82     15.78 o 
  17   3   5      143.99      171.06     49.93 o 
  19   3   5        8.66       16.64     36.61 o 
 -26   4   5      543.63      535.10     51.88 o 
 -24   4   5     1102.68     1206.81    116.30 o 
 -22   4   5      122.00      118.05     29.58 o 
 -20   4   5      527.20      531.97     60.50 o 
 -18   4   5     1456.62     1743.95    100.31 o 
 -16   4   5     1704.81     1740.13     95.63 o 
 -14   4   5     4413.66     4600.57    156.74 o 
 -12   4   5     1843.68     1796.42     47.61 o 
 -10   4   5     3388.67     3353.84     49.02 o 
  -8   4   5     1620.28     1467.96     54.58 o 
  -6   4   5      650.08      575.36     17.93 o 
  -4   4   5     4018.69     4133.05    102.06 o 
  -2   4   5       18.90        8.43     22.64 o 
   0   4   5      129.60      125.82     22.13 o 
   2   4   5       34.58       45.69     10.67 o 
   4   4   5      521.86      553.04     43.69 o 
   6   4   5     1360.93     1308.14     80.07 o 
   8   4   5      755.01      741.84     68.83 o 
  10   4   5     1270.34     1209.16     89.79 o 
  12   4   5     2066.41     2023.40    119.36 o 
  14   4   5      529.03      696.76     77.72 o 
  16   4   5     3389.31     3389.09    168.21 o 
  18   4   5      325.50      426.51     68.89 o 
 -23   5   5       79.68      116.91     41.21 o 
 -21   5   5       56.82       46.48     48.24 o 
 -19   5   5      115.06      136.51     31.87 o 
 -17   5   5       81.26      136.51     39.22 o 
 -15   5   5        8.13        3.45     28.19 o 
 -13   5   5        3.57       -9.56     26.40 o 
 -11   5   5      980.59      896.70     66.35 o 
  -9   5   5      116.58      123.83     18.58 o 
  -7   5   5      141.04      154.83     15.92 o 
  -5   5   5       63.15       56.73     17.81 o 
  -3   5   5      434.99      419.91     27.13 o 
  -1   5   5      140.03      145.67     23.95 o 
   1   5   5      481.55      512.47     40.01 o 
   3   5   5        0.40       26.60     13.30 o 
   5   5   5       40.40       66.91     35.00 o 
   7   5   5      243.94      222.89     46.78 o 
   9   5   5      238.85      225.25     52.17 o 
  11   5   5      158.95      148.39     42.84 o 
  13   5   5       50.40       71.00     41.61 o 
  15   5   5       89.88       96.30     44.84 o 
  17   5   5        9.27      -32.83     40.84 o 
 -20   6   5      123.52      104.53     45.85 o 
 -18   6   5       55.58       92.58     43.19 o 
 -16   6   5      175.42      200.35     30.55 o 
 -14   6   5     1701.21     1700.60     97.19 o 
 -12   6   5      286.46      283.29     44.27 o 
 -10   6   5      219.37      231.34     40.25 o 
  -8   6   5      355.17      308.46     42.36 o 
  -6   6   5     1791.39     1931.23     64.64 o 
  -4   6   5     2930.30     2901.50     71.64 o 
  -2   6   5       10.91       13.97     16.54 o 
   0   6   5      207.23      143.15     24.90 o 
   2   6   5      439.57      477.87     41.68 o 
   4   6   5       50.89       95.23     28.00 o 
   6   6   5      330.81      422.51     59.03 o 
   8   6   5      435.95      380.26     57.52 o 
  10   6   5      184.49      226.19     52.46 o 
  12   6   5       80.10      137.35     47.70 o 
  14   6   5        2.84        7.05     35.95 o 
 -15   7   5      593.32      657.22     77.64 o 
 -13   7   5       42.01        3.92     33.60 o 
 -11   7   5      706.57      651.50     73.55 o 
  -9   7   5      581.86      590.18     57.58 o 
  -7   7   5      122.89      156.77     28.22 o 
  -5   7   5        2.63        9.42     22.53 o 
  -3   7   5     1377.77     1301.94     65.35 o 
  -1   7   5      290.21      289.40     27.34 o 
   1   7   5      860.28      937.81     59.00 o 
   3   7   5       67.49       96.09     30.76 o 
   5   7   5      668.50      646.13     71.97 o 
   7   7   5       11.67       28.83     34.68 o 
   9   7   5       54.81      100.21     45.84 o 
  -8   8   5       43.49       54.31     52.07 o 
  -4   8   5      400.53      453.27     70.46 o 
  -2   8   5      116.59      102.55     45.53 o 
   0   8   5      193.37      267.37     59.46 o 
 -28   0   6      741.61      873.10     75.49 o 
 -26   0   6     2079.49     2257.62    117.54 o 
 -24   0   6     6631.77     6040.52    215.34 o 
 -22   0   6      268.02      405.12     59.39 o 
 -20   0   6     1695.70     1688.09    100.98 o 
 -18   0   6     2147.71     2082.70    106.75 o 
 -16   0   6     1463.34     1506.44     86.07 o 
 -14   0   6      576.54      660.27     55.03 o 
 -12   0   6       19.70       13.62     23.96 o 
 -10   0   6     1831.37     1813.17     54.62 o 
  -8   0   6     1732.81     1874.19     77.38 o 
  -6   0   6     4208.52     4735.40     78.40 o 
  -4   0   6    13351.69    13603.21    191.93 o 
  -2   0   6     1635.63     1443.94     49.22 o 
   0   0   6     2483.08     2312.86     67.23 o 
   2   0   6     6360.85     6159.13    166.09 o 
   4   0   6     5413.17     5200.29     97.33 o 
   6   0   6     6563.16     6428.77    118.37 o 
   8   0   6      313.27      235.98     25.26 o 
  10   0   6     3511.87     3539.20    135.03 o 
  12   0   6     8531.52     8274.12    232.29 o 
  14   0   6     1046.70     1160.52     83.40 o 
  16   0   6     1069.37     1119.79     86.47 o 
  18   0   6     1062.00      994.89     83.71 o 
  20   0   6      261.87      343.29     59.02 o 
 -29   1   6       60.44       39.25     32.48 o 
 -27   1   6       60.95       58.34     26.02 o 
 -25   1   6        0.45       -8.62     20.73 o 
 -23   1   6     1147.53     1053.27     87.07 o 
 -21   1   6       37.46       64.77     26.41 o 
 -19   1   6      616.12      630.54     44.65 o 
 -17   1   6      554.98      597.89     36.01 o 
 -15   1   6        4.72        7.68     13.01 o 
 -13   1   6      483.44      462.53     24.72 o 
 -11   1   6      150.99      152.25     16.78 o 
  -9   1   6      268.01      313.51     20.03 o 
  -7   1   6     1235.65     1246.03     37.02 o 
  -5   1   6      281.66      345.48     14.08 o 
  -3   1   6     1021.12     1018.68     33.20 o 
  -1   1   6     2140.54     1857.97    104.68 o 
   1   1   6      391.70      403.19     17.71 o 
   3   1   6     4659.93     4769.59     83.60 o 
   5   1   6     1268.93     1341.72     31.24 o 
   7   1   6       70.14       66.39     18.72 o 
   9   1   6      544.60      517.25     37.64 o 
  11   1   6      209.94      222.38     29.45 o 
  13   1   6      199.38      206.00     31.55 o 
  15   1   6       41.30        5.02     54.96 o 
  17   1   6      105.30       78.36     25.58 o 
  19   1   6       61.79       61.45     26.39 o 
  21   1   6       25.91      -23.43     24.66 o 
 -28   2   6      218.83      230.56     51.20 o 
 -26   2   6      242.14      249.12     39.40 o 
 -24   2   6      379.28      367.64     35.21 o 
 -22   2   6       55.89       20.37     36.89 o 
 -20   2   6       47.80       84.06     38.74 o 
 -18   2   6      274.39      319.38     22.40 o 
 -16   2   6      213.76      207.71     29.22 o 
 -14   2   6     4273.84     4448.59    146.96 o 
 -12   2   6     2251.81     2151.22     51.34 o 
 -10   2   6     8726.13     8684.68     87.94 o 
  -8   2   6    12232.13    11838.03    127.73 o 
  -6   2   6     8110.80     7720.23    175.53 o 
  -4   2   6    12607.93    12761.00    155.40 o 
  -2   2   6     5579.92     5570.25     96.82 o 
   0   2   6     1433.24     1347.37     49.27 o 
   2   2   6     1397.19     1354.88     47.11 o 
   4   2   6        7.26       36.78     25.19 o 
   6   2   6       41.52       58.83     16.94 o 
   8   2   6      418.33      393.41     26.80 o 
  10   2   6       14.74        3.77     17.54 o 
  12   2   6      693.70      773.46     46.65 o 
  14   2   6       60.24       43.79     20.85 o 
  16   2   6      707.79      656.03     47.24 o 
  18   2   6      456.43      405.80     39.89 o 
  20   2   6      503.98      470.76     68.25 o 
 -27   3   6       46.25       38.61     27.55 o 
 -25   3   6        6.54      -24.87     27.06 o 
 -23   3   6     1968.51     1815.30    113.35 o 
 -21   3   6      264.19      331.21     54.50 o 
 -19   3   6     1287.90     1362.35     89.86 o 
 -17   3   6     1386.07     1365.25     49.37 o 
 -15   3   6     2185.96     2107.29     60.81 o 
 -13   3   6      767.05      672.48     39.45 o 
 -11   3   6     4852.52     4879.02     66.21 o 
  -9   3   6     4818.37     4853.77     58.55 o 
  -7   3   6     4429.84     4483.56     80.09 o 
  -5   3   6        5.82       14.99      6.38 o 
  -3   3   6     2266.74     2343.63     52.49 o 
  -1   3   6     1630.65     1702.30     37.65 o 
   1   3   6      781.32      714.03     25.04 o 
   3   3   6     2168.17     2247.63     79.33 o 
   5   3   6     3156.53     3209.28    136.03 o 
   7   3   6       46.76       29.73     29.96 o 
   9   3   6      297.44      315.55     23.37 o 
  11   3   6      803.70      819.01     47.15 o 
  13   3   6     1529.73     1362.95     62.85 o 
  15   3   6      257.44      249.67     25.24 o 
  17   3   6      147.25      169.28     51.96 o 
  19   3   6      408.16      615.90     82.30 o 
 -26   4   6      131.14      197.18     36.68 o 
 -24   4   6       32.24       27.27     27.78 o 
 -22   4   6      121.84       86.51     35.95 o 
 -20   4   6       11.57       22.22     33.92 o 
 -18   4   6       30.31       -2.17     32.57 o 
 -16   4   6       26.19       84.77     37.08 o 
 -14   4   6      605.29      614.52     57.54 o 
 -12   4   6      103.60       98.88     11.51 o 
 -10   4   6      375.62      418.99     20.04 o 
  -8   4   6        0.40        5.88      8.71 o 
  -6   4   6     1465.73     1450.12     29.03 o 
  -4   4   6       18.21       41.74     43.76 o 
  -2   4   6       78.12       79.82     20.87 o 
   0   4   6      137.95      137.82     24.54 o 
   2   4   6      212.47      188.20     28.59 o 
   4   4   6        3.73       19.75     15.08 o 
   6   4   6       37.13       87.49     40.83 o 
   8   4   6      322.61      327.35     55.25 o 
  10   4   6       19.41      -27.98     35.76 o 
  12   4   6       18.05        0.95     33.84 o 
  14   4   6        1.43       25.48     39.65 o 
  16   4   6       72.90       44.05     38.38 o 
 -23   5   6     1509.85     1477.39     78.21 o 
 -21   5   6     1989.26     2047.83    118.56 o 
 -19   5   6      680.28      746.77     72.40 o 
 -17   5   6     1448.08     1565.02     96.26 o 
 -15   5   6     2551.23     2511.80    120.30 o 
 -13   5   6      336.06      373.79     49.65 o 
 -11   5   6      464.01      506.81     49.99 o 
  -9   5   6      547.23      590.14     37.20 o 
  -7   5   6        5.97        6.76     17.11 o 
  -5   5   6      222.66      195.79     25.96 o 
  -3   5   6      137.27      163.28     20.73 o 
  -1   5   6      333.24      344.55     33.88 o 
   1   5   6     1467.59     1617.13     69.06 o 
   3   5   6      977.13     1100.54     60.24 o 
   5   5   6     6864.48     6985.94    225.31 o 
   7   5   6      932.54     1011.56     86.77 o 
   9   5   6      586.69      659.07     74.83 o 
  11   5   6     1567.38     1470.68    109.34 o 
  13   5   6     1766.20     1497.30    113.52 o 
  15   5   6      172.86      177.58     53.95 o 
 -20   6   6      184.60      235.28     36.65 o 
 -18   6   6      448.58      444.03     57.21 o 
 -16   6   6      267.59      281.57     48.45 o 
 -14   6   6      271.40      319.55     50.09 o 
 -12   6   6       86.75      127.20     36.19 o 
 -10   6   6      790.32      736.86     65.90 o 
  -8   6   6      211.20      272.27     45.10 o 
  -6   6   6       10.72       13.85     18.37 o 
  -4   6   6      298.21      295.26     38.58 o 
  -2   6   6      176.36      209.73     24.49 o 
   0   6   6      374.82      392.82     39.29 o 
   2   6   6      818.78      799.08     54.78 o 
   4   6   6      160.21      192.10     40.00 o 
   6   6   6      113.94       73.32     38.54 o 
   8   6   6       31.02       57.26     40.17 o 
  10   6   6       50.60       75.42     41.68 o 
  12   6   6      215.27      252.03     59.75 o 
 -15   7   6      184.44      193.42     51.79 o 
 -11   7   6      114.91      159.12     37.36 o 
  -9   7   6      831.82      861.48     73.15 o 
  -7   7   6      461.64      545.58     45.60 o 
  -5   7   6      358.07      340.33     39.17 o 
  -3   7   6       37.80       26.29     40.47 o 
  -1   7   6      576.46      564.22     38.00 o 
   1   7   6       27.22       14.51     22.31 o 
   3   7   6      301.69      303.92     40.12 o 
   5   7   6      286.18      238.19     50.68 o 
   7   7   6       50.18       61.87     43.17 o 
 -29   1   7      416.98      432.93     64.66 o 
 -27   1   7       71.51      104.50     44.37 o 
 -25   1   7        3.75       48.94     37.60 o 
 -23   1   7     3620.71     3306.00    108.13 o 
 -21   1   7     1654.50     1833.46     76.63 o 
 -19   1   7     2883.30     2868.71     91.87 o 
 -17   1   7      335.94      287.13     32.68 o 
 -15   1   7     3446.57     3424.96     70.36 o 
 -13   1   7     2467.81     2412.65     98.30 o 
 -11   1   7     4080.99     3848.66    118.50 o 
  -9   1   7     4345.90     4252.08     74.59 o 
  -7   1   7     2050.90     1991.05     40.74 o 
  -5   1   7     3197.75     3840.01     71.05 o 
  -3   1   7     2332.12     2305.18     53.15 o 
  -1   1   7     3818.90     3953.88    109.50 o 
   1   1   7     2857.44     2797.18     52.59 o 
   3   1   7     1309.36     1364.47     45.40 o 
   5   1   7     2886.28     2973.46     58.34 o 
   7   1   7     1868.25     1800.55     47.40 o 
   9   1   7     2881.15     2931.03    100.87 o 
  11   1   7     2437.01     2301.15     81.76 o 
  13   1   7     2411.23     2311.61     84.95 o 
  15   1   7      195.14      202.00     58.67 o 
  17   1   7      132.26      239.30     36.06 o 
  19   1   7     1010.63     1098.95     66.04 o 
 -28   2   7        2.61       -6.77     27.23 o 
 -26   2   7      219.70      183.87     51.48 o 
 -24   2   7     1303.91     1246.55     97.15 o 
 -22   2   7       49.75       61.97     38.06 o 
 -20   2   7      394.80      403.24     54.76 o 
 -18   2   7      888.02      836.36     50.04 o 
 -16   2   7        1.94       10.88     20.84 o 
 -14   2   7      715.87      727.97     34.19 o 
 -12   2   7     5169.75     5151.47     87.53 o 
 -10   2   7     5897.60     5970.47    105.11 o 
  -8   2   7     3082.37     3127.54     46.89 o 
  -6   2   7      174.25      268.13     16.11 o 
  -4   2   7     8218.61     8646.77    117.18 o 
  -2   2   7     1826.70     1780.19     79.88 o 
   0   2   7     1517.33     1449.60     36.25 o 
   2   2   7      649.08      678.71     48.08 o 
   4   2   7      146.18      119.23     23.68 o 
   6   2   7       17.57        8.93      7.22 o 
   8   2   7       68.49       82.09     13.69 o 
  10   2   7      182.34      185.51     30.29 o 
  12   2   7     1393.08     1286.70     59.35 o 
  14   2   7       75.95       38.06     34.61 o 
  16   2   7      106.53      101.75     27.75 o 
  18   2   7      341.82      373.92     63.49 o 
 -27   3   7       17.96       22.03     28.42 o 
 -25   3   7        1.39       13.39     41.91 o 
 -23   3   7       13.57      -24.12     37.65 o 
 -21   3   7     1690.99     1540.00    102.41 o 
 -19   3   7        4.72        5.41     30.14 o 
 -17   3   7     1565.80     1533.75     94.93 o 
 -15   3   7     2353.47     2288.51     57.18 o 
 -13   3   7      466.41      425.15     25.04 o 
 -11   3   7     3167.89     3096.48     53.15 o 
  -9   3   7     2595.32     2573.00     44.13 o 
  -7   3   7      174.02      171.29     14.22 o 
  -5   3   7      369.28      324.86     23.35 o 
  -3   3   7       14.30       13.74     18.34 o 
  -1   3   7     1507.24     1512.99     40.58 o 
   1   3   7      107.02      113.18     13.99 o 
   3   3   7      372.68      470.70     38.77 o 
   5   3   7     1160.26     1164.06     54.54 o 
   7   3   7       37.17       17.73     20.23 o 
   9   3   7       62.52       51.14     31.38 o 
  11   3   7      271.24      234.10     29.90 o 
  13   3   7       88.29       94.00     19.22 o 
  15   3   7       12.58       11.44     21.74 o 
  17   3   7      161.01      134.58     52.18 o 
 -26   4   7      642.34      718.84     60.12 o 
 -24   4   7     2221.60     2184.69    130.14 o 
 -22   4   7      941.89     1026.79     88.63 o 
 -20   4   7      861.04      926.98     80.68 o 
 -18   4   7      612.73      635.68     68.47 o 
 -16   4   7      836.12      859.12     73.26 o 
 -14   4   7     2089.78     2205.50    110.55 o 
 -12   4   7      428.89      410.59     22.09 o 
 -10   4   7     1437.51     1405.40     57.35 o 
  -8   4   7      387.56      366.35     20.38 o 
  -6   4   7       55.85       52.47     13.04 o 
  -4   4   7     1889.30     1983.74     75.63 o 
  -2   4   7     3814.64     3569.32    240.77 o 
   0   4   7     2667.58     2807.43     88.59 o 
   2   4   7     5223.18     4579.44    359.96 o 
   4   4   7      231.48      219.57     20.62 o 
   6   4   7     1065.46     1138.62     88.24 o 
   8   4   7      815.63      802.74     76.00 o 
  10   4   7      973.96      850.68     82.75 o 
  12   4   7     1541.78     1524.99    113.81 o 
  14   4   7       21.27       24.68     40.23 o 
  16   4   7      128.58      129.35     50.76 o 
 -23   5   7      248.32      221.46     51.20 o 
 -21   5   7       29.26       80.57     41.38 o 
 -19   5   7      269.71      388.05     56.97 o 
 -17   5   7      172.51      239.64     49.61 o 
 -15   5   7       92.68       65.83     34.80 o 
 -13   5   7       54.07       77.80     35.14 o 
 -11   5   7      270.99      289.41     26.17 o 
  -9   5   7       76.11       87.63     39.53 o 
  -7   5   7      234.56      223.11     27.21 o 
  -5   5   7       31.60       65.17     22.16 o 
  -3   5   7      478.24      508.02     33.77 o 
  -1   5   7        9.10      -11.23     23.10 o 
   1   5   7      423.28      382.96     38.68 o 
   3   5   7        6.33       39.78     48.89 o 
   5   5   7        2.00       -4.04     33.55 o 
   7   5   7      171.03      112.67     41.11 o 
   9   5   7        3.12       14.57     36.93 o 
  11   5   7        3.11       14.84     39.46 o 
  13   5   7      118.20      125.37     49.55 o 
 -20   6   7      251.54      295.09     55.42 o 
 -18   6   7      119.09       48.17     36.66 o 
 -16   6   7       25.24       77.49     39.38 o 
 -14   6   7     1481.73     1623.85    101.07 o 
 -12   6   7      314.84      324.92     50.49 o 
 -10   6   7      429.74      421.77     56.39 o 
  -8   6   7      519.46      579.01     62.81 o 
  -6   6   7      463.81      463.58     41.60 o 
  -4   6   7      426.47      459.67     33.12 o 
  -2   6   7     1106.81     1112.90     58.62 o 
   0   6   7     1444.83     1700.76     77.01 o 
   2   6   7      759.62      722.32     54.60 o 
   4   6   7      163.92      196.53     36.60 o 
   6   6   7      181.39      127.19     44.14 o 
   8   6   7      232.88      225.81     56.56 o 
  10   6   7      189.41      176.14     48.14 o 
 -13   7   7       34.87       46.10     31.86 o 
 -11   7   7      861.65      797.99     74.61 o 
  -9   7   7      684.56      611.45     66.46 o 
  -7   7   7      132.96      152.80     31.88 o 
  -5   7   7       37.04       86.02     28.14 o 
  -3   7   7      176.23      219.64     34.92 o 
  -1   7   7      352.55      352.02     32.88 o 
   1   7   7      365.17      359.47     43.39 o 
   3   7   7       28.69       63.56     27.96 o 
   5   7   7      557.22      554.27     73.39 o 
 -28   0   8      259.78      371.73     64.81 o 
 -26   0   8     1887.93     1923.60    125.89 o 
 -24   0   8     4208.86     4015.15    174.68 o 
 -22   0   8     1781.38     1839.91    114.25 o 
 -20   0   8      395.16      405.05     57.80 o 
 -18   0   8      467.66      561.72     60.79 o 
 -16   0   8     5545.82     5429.06    176.09 o 
 -14   0   8      593.89      704.82     60.77 o 
 -12   0   8     3888.86     3657.88    129.77 o 
 -10   0   8     1282.58     1320.38     72.98 o 
  -8   0   8      141.39      108.90     27.62 o 
  -6   0   8       19.09      110.30     20.63 o 
  -4   0   8    15871.89    16032.60    233.94 o 
  -2   0   8    15850.97    15679.84    213.68 o 
   0   0   8    11722.25    11439.63    282.05 o 
   2   0   8    12070.28    11841.22    282.56 o 
   4   0   8     4434.00     4245.49    153.87 o 
   6   0   8     1645.15     1653.14     96.16 o 
   8   0   8     2319.16     2299.71    115.41 o 
  10   0   8      777.16      719.80     68.69 o 
  12   0   8     1433.80     1288.49     94.09 o 
  14   0   8      405.59      276.10     52.29 o 
  16   0   8       34.05       88.78     43.73 o 
  18   0   8      155.24      133.30     46.88 o 
 -29   1   8       94.17       46.02     42.47 o 
 -27   1   8        8.64       12.90     39.08 o 
 -25   1   8        1.32        4.54     25.71 o 
 -23   1   8      429.47      336.01     39.18 o 
 -21   1   8        3.33       27.58     48.60 o 
 -19   1   8      926.65      939.22     55.10 o 
 -17   1   8      576.21      518.92     40.77 o 
 -15   1   8     1267.26     1305.72     58.11 o 
 -13   1   8      759.41      780.53     43.08 o 
 -11   1   8      561.22      602.26     62.23 o 
  -9   1   8     1071.90     1094.24     37.55 o 
  -7   1   8     1981.73     2114.40     52.36 o 
  -5   1   8       40.07       84.05     20.48 o 
  -3   1   8     2838.14     2904.80     63.60 o 
  -1   1   8       11.24       13.19      8.55 o 
   1   1   8     1114.01     1042.72     34.06 o 
   3   1   8        0.52       22.07     18.05 o 
   5   1   8        7.63       20.44     17.50 o 
   7   1   8       83.80       77.25     16.28 o 
   9   1   8        8.99       19.01     23.03 o 
  11   1   8       11.29       14.49     58.00 o 
  13   1   8      165.89      169.58     30.65 o 
  15   1   8       16.59       35.82     40.45 o 
  17   1   8       36.48       55.41     26.40 o 
 -28   2   8        4.93       66.91     44.64 o 
 -26   2   8      256.92      230.72     57.21 o 
 -24   2   8     2056.52     1993.88    121.75 o 
 -22   2   8     1848.00     1911.69     81.44 o 
 -20   2   8     1915.31     2040.55     80.76 o 
 -18   2   8      720.96      743.65     49.03 o 
 -16   2   8       25.95       14.62     20.87 o 
 -14   2   8     6392.38     6176.31    141.95 o 
 -12   2   8     4232.83     4394.63    102.21 o 
 -10   2   8     1929.31     1973.81     50.92 o 
  -8   2   8      184.84      144.95     14.76 o 
  -6   2   8      280.81      364.46     24.03 o 
  -4   2   8      796.39      776.87     31.92 o 
  -2   2   8     1628.30     1660.95     90.84 o 
   0   2   8      549.68      528.62     24.22 o 
   2   2   8     1047.79      984.32     45.54 o 
   4   2   8      282.40      262.77     37.08 o 
   6   2   8      413.29      420.99     30.53 o 
   8   2   8      716.33      744.04     39.38 o 
  10   2   8      538.74      489.04     34.37 o 
  12   2   8      879.55      888.65     45.45 o 
  14   2   8      115.05      165.86     26.59 o 
  16   2   8      215.13      267.84     34.85 o 
 -27   3   8       33.84       47.26     45.06 o 
 -25   3   8       28.37       79.86     40.13 o 
 -23   3   8     1473.13     1469.93    106.43 o 
 -21   3   8      896.19     1000.64     85.80 o 
 -19   3   8     1654.76     1721.57     99.30 o 
 -17   3   8       37.24       90.76     26.98 o 
 -15   3   8     5214.03     5332.28    122.66 o 
 -13   3   8     3296.55     3350.53     89.79 o 
 -11   3   8     2491.71     2363.81     82.73 o 
  -9   3   8     1836.51     1770.22     53.04 o 
  -7   3   8     1729.41     1695.68     47.35 o 
  -5   3   8      139.85      150.77     33.21 o 
  -3   3   8     1184.92     1208.92     55.79 o 
  -1   3   8      175.20      174.73     17.50 o 
   1   3   8      967.66      915.84     34.39 o 
   3   3   8       98.19      101.37     47.34 o 
   5   3   8      690.53      672.31     44.95 o 
   7   3   8      836.59      826.48     66.64 o 
   9   3   8     1018.60     1113.89     59.78 o 
  11   3   8      617.30      668.28     49.12 o 
  13   3   8     1582.70     1550.46    122.14 o 
  15   3   8      239.01      291.76     36.87 o 
 -24   4   8       85.73       66.18     42.61 o 
 -22   4   8      457.51      486.44     69.60 o 
 -20   4   8       77.46       56.88     40.82 o 
 -18   4   8     1548.43     1616.53    106.55 o 
 -16   4   8       21.62       66.59     38.83 o 
 -14   4   8      227.77      256.16     44.12 o 
 -12   4   8        1.80      -11.15     23.92 o 
 -10   4   8       29.30       57.04     13.49 o 
  -8   4   8       15.26       10.94      9.53 o 
  -6   4   8      151.29      150.09     12.07 o 
  -4   4   8        5.23        9.65     11.24 o 
  -2   4   8      921.16      905.02     42.59 o 
   0   4   8     1382.51     1364.14     51.20 o 
   2   4   8       36.95       31.13     23.91 o 
   4   4   8      261.97      335.87    110.50 o 
   6   4   8      250.37      173.67     44.48 o 
   8   4   8       47.33        6.93     38.21 o 
  10   4   8       13.08       53.76     41.19 o 
  12   4   8      225.00      216.65     55.95 o 
  14   4   8        6.92       73.80     46.23 o 
 -23   5   8      256.09      250.21     52.89 o 
 -21   5   8      901.20      904.86     86.14 o 
 -19   5   8      296.60      267.04     54.35 o 
 -17   5   8      203.34      240.79     48.76 o 
 -15   5   8      565.55      560.62     63.77 o 
 -13   5   8      322.18      333.35     51.69 o 
 -11   5   8      692.47      758.22     42.27 o 
  -9   5   8      638.53      600.65     42.41 o 
  -7   5   8      617.30      687.27     47.04 o 
  -5   5   8     1108.43     1186.83     60.47 o 
  -3   5   8      503.90      470.71     33.33 o 
  -1   5   8     4109.28     4375.40    136.20 o 
   1   5   8      597.29      651.23     56.54 o 
   3   5   8       35.95       54.55     26.58 o 
   5   5   8     2116.48     2036.33    124.55 o 
   7   5   8      641.64      603.32     74.24 o 
   9   5   8      402.58      380.74     62.95 o 
  11   5   8      297.09      351.37     66.31 o 
 -18   6   8      789.56      793.71     81.18 o 
 -16   6   8      272.57      278.11     50.58 o 
 -14   6   8      585.29      498.67     59.94 o 
 -12   6   8       28.86       64.36     35.66 o 
 -10   6   8      580.96      615.93     66.69 o 
  -8   6   8      259.50      211.76     45.01 o 
  -6   6   8       52.42       80.32     20.04 o 
  -4   6   8      583.97      614.14     39.39 o 
  -2   6   8       70.02       79.74     21.49 o 
   0   6   8       22.03       29.34     25.12 o 
   2   6   8     1245.26     1229.13     70.44 o 
   4   6   8       28.73      -46.04     46.04 o 
   6   6   8       52.94       78.62     41.58 o 
   8   6   8        9.74       -0.43     37.14 o 
 -13   7   8      491.90      485.41     62.53 o 
 -11   7   8      311.68      342.90     56.87 o 
  -9   7   8      184.27      219.97     77.00 o 
  -7   7   8       66.45       59.68     26.39 o 
  -5   7   8      138.57      177.71     33.51 o 
  -3   7   8       21.14       23.86     26.49 o 
  -1   7   8      249.58      196.38     28.61 o 
   1   7   8      343.50      301.70     41.42 o 
   3   7   8      115.80      198.83     54.04 o 
 -27   1   9      322.39      328.99     44.45 o 
 -25   1   9      184.06      249.48     39.29 o 
 -23   1   9      321.64      314.11     40.49 o 
 -21   1   9      550.56      578.30     46.77 o 
 -19   1   9      767.40      765.81     50.03 o 
 -17   1   9      331.58      403.18     38.42 o 
 -15   1   9     4596.52     4563.01    133.66 o 
 -13   1   9     2242.49     2205.09     73.91 o 
 -11   1   9     1565.98     1575.83     95.45 o 
  -9   1   9     3332.77     3413.80    108.34 o 
  -7   1   9     6378.94     6708.55    107.17 o 
  -5   1   9     1359.10     1237.12     33.46 o 
  -3   1   9     2746.17     2680.00     69.99 o 
  -1   1   9      652.47      688.76     33.23 o 
   1   1   9     5027.91     5287.44    105.13 o 
   3   1   9        3.38       33.06     19.08 o 
   5   1   9      951.53     1012.06     46.02 o 
   7   1   9     1027.38     1097.53     61.19 o 
   9   1   9      494.41      481.82     66.44 o 
  11   1   9      182.00      181.36     32.05 o 
  13   1   9     1344.29     1261.33     99.41 o 
  15   1   9      148.76      188.03     51.10 o 
 -28   2   9        9.21        1.33     38.37 o 
 -26   2   9      543.18      537.30     75.02 o 
 -24   2   9      652.60      637.74     52.53 o 
 -22   2   9      516.71      535.63     46.73 o 
 -20   2   9     1031.36     1067.78     59.76 o 
 -18   2   9     7179.11     7100.53    154.83 o 
 -16   2   9     1345.64     1360.64     62.44 o 
 -14   2   9     1960.41     1840.26     69.39 o 
 -12   2   9     2042.24     2055.84     55.53 o 
 -10   2   9     1128.71     1166.15     41.47 o 
  -8   2   9       78.61       86.44     19.69 o 
  -6   2   9        4.50       32.51     26.28 o 
  -4   2   9      313.70      332.85     24.96 o 
  -2   2   9       55.11       43.59     14.55 o 
   0   2   9      182.68      174.15     17.98 o 
   2   2   9     3523.87     3484.39    107.84 o 
   4   2   9      436.62      440.79     40.33 o 
   6   2   9       19.42       -4.68     24.65 o 
   8   2   9      359.81      402.53     40.63 o 
  10   2   9      324.12      403.93     33.50 o 
  12   2   9     1192.38     1153.26     53.27 o 
  14   2   9       29.95       32.61     28.61 o 
  16   2   9      261.39      289.51     37.30 o 
 -27   3   9      285.49      302.18     64.28 o 
 -25   3   9      127.49      117.33     47.28 o 
 -23   3   9      111.34      100.34     45.16 o 
 -21   3   9      494.35      483.68     44.56 o 
 -19   3   9       22.86       49.02     24.91 o 
 -17   3   9     1446.37     1490.96     65.79 o 
 -15   3   9      458.09      432.13     37.26 o 
 -13   3   9     1250.09     1271.05     43.87 o 
 -11   3   9      421.39      458.41     27.93 o 
  -9   3   9      166.89      174.44     20.57 o 
  -7   3   9      612.63      533.44     43.91 o 
  -5   3   9      815.35      779.84     33.69 o 
  -3   3   9      181.07      187.46     19.05 o 
  -1   3   9      898.90      893.40     35.36 o 
   1   3   9      431.09      433.83     26.85 o 
   3   3   9       11.10       45.89     56.20 o 
   5   3   9       81.64       75.45     41.68 o 
   7   3   9      105.34       89.76     27.77 o 
   9   3   9      102.26       84.66     25.83 o 
  11   3   9      192.41      180.03     32.57 o 
  13   3   9       74.73      102.57     29.93 o 
 -24   4   9      717.66      676.25     80.10 o 
 -22   4   9      292.56      268.34     55.83 o 
 -20   4   9     1690.13     1643.63    111.40 o 
 -18   4   9     1094.78      947.22     85.86 o 
 -16   4   9      868.26      872.49     78.54 o 
 -14   4   9      825.56      832.87     45.53 o 
 -12   4   9      611.25      655.64     31.72 o 
 -10   4   9     1040.48     1066.73     38.95 o 
  -8   4   9     1118.23     1097.87     93.96 o 
  -6   4   9      268.54      275.98     20.73 o 
  -4   4   9     1728.06     1739.56     41.84 o 
  -2   4   9      864.17      885.41     48.84 o 
   0   4   9     1307.91     1382.22    127.87 o 
   2   4   9     6993.02     7150.53    166.08 o 
   4   4   9      250.33      315.46     55.65 o 
   6   4   9      636.21      559.27     72.17 o 
   8   4   9      211.63      153.41     48.33 o 
  10   4   9      202.99      281.24     59.83 o 
  12   4   9      614.66      631.07     84.79 o 
 -21   5   9       95.12       50.72     41.05 o 
 -19   5   9      427.65      443.89     68.60 o 
 -17   5   9      135.13      141.65     45.78 o 
 -15   5   9       27.30       51.62     34.99 o 
 -13   5   9       18.28       14.31     32.85 o 
 -11   5   9       27.32       88.92     37.81 o 
  -9   5   9      190.27      165.87     28.49 o 
  -7   5   9       61.71       83.60     25.07 o 
  -5   5   9      284.13      260.29     29.24 o 
  -3   5   9       47.11       51.76     21.00 o 
  -1   5   9      100.18       67.69     34.50 o 
   1   5   9      659.36      677.57     52.87 o 
   3   5   9        0.30       30.56     30.53 o 
   5   5   9        1.53      -10.05     36.01 o 
   7   5   9       10.02       54.10     39.86 o 
   9   5   9        3.96       -9.70     36.87 o 
 -18   6   9       34.57       73.02     42.24 o 
 -16   6   9      198.84      254.38     54.11 o 
 -14   6   9      268.20      273.92     53.07 o 
 -12   6   9      414.05      416.50     60.92 o 
 -10   6   9      137.88      234.81     51.64 o 
  -8   6   9      642.27      566.76     68.75 o 
  -6   6   9       92.23       71.83     21.17 o 
  -4   6   9        1.26        6.41     18.83 o 
  -2   6   9       35.22       51.83     29.51 o 
   0   6   9      933.15     1081.67     66.08 o 
   2   6   9      640.18      732.24     59.30 o 
   4   6   9       48.52       70.15     41.49 o 
   6   6   9      304.96      362.71     68.08 o 
 -11   7   9      260.65      264.04     52.95 o 
  -9   7   9      467.44      440.00     77.10 o 
  -7   7   9      137.96      117.59     87.48 o 
  -5   7   9        7.40        0.17     27.18 o 
  -3   7   9       12.82      -26.46     26.46 o 
  -1   7   9      320.14      312.17     42.32 o 
 -28   0  10        9.39      -46.90     46.90 o 
 -26   0  10       54.01       78.88     45.27 o 
 -24   0  10       28.79       62.33     44.22 o 
 -22   0  10      113.59      166.09     48.73 o 
 -20   0  10     2659.20     2737.03    136.02 o 
 -18   0  10    11653.88    11472.93    301.04 o 
 -16   0  10     5466.33     5523.77    187.41 o 
 -14   0  10     2991.19     2827.19    124.45 o 
 -12   0  10     4901.21     4662.52    160.63 o 
 -10   0  10     8631.19     8665.28    231.25 o 
  -8   0  10     5558.88     5383.55    122.09 o 
  -6   0  10     2531.09     2463.35     78.37 o 
  -4   0  10     1143.11      951.01     50.80 o 
  -2   0  10      996.93     1064.41     34.19 o 
   0   0  10      111.33      114.61     54.54 o 
   2   0  10    16590.54    16611.20    273.67 o 
   4   0  10      169.51      157.54     42.43 o 
   6   0  10      277.01      248.10     55.18 o 
   8   0  10       90.49       75.09     36.04 o 
  10   0  10      282.61      290.85     56.28 o 
  12   0  10     1027.30      920.34     88.18 o 
  14   0  10      104.37      220.28     56.27 o 
 -27   1  10        0.48       21.12     53.11 o 
 -25   1  10       40.65       56.67     31.46 o 
 -23   1  10       16.50       25.60     26.33 o 
 -21   1  10      582.58      583.06     47.94 o 
 -19   1  10      313.59      334.18     39.79 o 
 -17   1  10      148.29      161.50     30.40 o 
 -15   1  10      768.27      835.18     50.63 o 
 -13   1  10      268.98      249.59     58.18 o 
 -11   1  10      510.46      464.05     29.72 o 
  -9   1  10      952.50      947.91     39.89 o 
  -7   1  10      227.32      215.86     23.97 o 
  -5   1  10        9.99       -2.73     15.01 o 
  -3   1  10       33.53       30.05     10.12 o 
  -1   1  10       87.46       77.93     15.56 o 
   1   1  10     1397.28     1412.29     50.57 o 
   3   1  10      395.88      424.34     33.77 o 
   5   1  10        3.54       22.88     20.67 o 
   7   1  10        2.12       14.40     21.51 o 
   9   1  10       30.33       57.91     23.42 o 
  11   1  10       36.11       53.07     28.66 o 
  13   1  10      363.43      363.39     43.81 o 
 -26   2  10      180.97      206.72     37.64 o 
 -24   2  10      413.58      438.35     46.59 o 
 -22   2  10     1074.77     1106.18     64.59 o 
 -20   2  10     4390.85     4230.19    193.41 o 
 -18   2  10     3550.02     3421.23    105.90 o 
 -16   2  10      154.81      126.00     26.99 o 
 -14   2  10       38.39       46.26     23.43 o 
 -12   2  10      523.69      496.72     31.03 o 
 -10   2  10      707.12      699.14     39.12 o 
  -8   2  10      443.08      495.90     30.59 o 
  -6   2  10       91.82      121.99     34.00 o 
  -4   2  10      172.15      163.01     26.51 o 
  -2   2  10      197.74      163.47     33.70 o 
   0   2  10      613.08      583.20     29.30 o 
   2   2  10     5687.61     5600.80    156.86 o 
   4   2  10      641.35      646.08     49.41 o 
   6   2  10      335.55      328.35     53.80 o 
   8   2  10      556.46      556.56     38.94 o 
  10   2  10      837.40      812.38     47.14 o 
  12   2  10     1277.16     1355.08     60.61 o 
  14   2  10      352.13      305.38     34.06 o 
 -25   3  10      316.19      417.69     68.91 o 
 -23   3  10      651.20      733.62     55.68 o 
 -21   3  10     1905.43     1961.73    143.05 o 
 -19   3  10     1000.30     1083.57     62.71 o 
 -17   3  10      242.25      249.43     54.55 o 
 -15   3  10      449.83      440.79     38.12 o 
 -13   3  10      578.52      518.90     42.07 o 
 -11   3  10      535.32      542.37     30.91 o 
  -9   3  10     1346.13     1302.02     50.26 o 
  -7   3  10      802.94      864.53     37.71 o 
  -5   3  10       33.45       32.22     24.52 o 
  -3   3  10      258.92      267.37     22.45 o 
  -1   3  10      677.93      715.77     35.10 o 
   1   3  10     5486.00     5783.42    203.32 o 
   3   3  10       88.74       65.42     16.87 o 
   5   3  10      216.18      223.81     34.21 o 
   7   3  10      349.93      409.69     82.98 o 
   9   3  10      484.71      398.17     41.94 o 
  11   3  10      378.76      402.36     45.57 o 
 -24   4  10       22.70      -14.60     43.55 o 
 -22   4  10      113.96       95.74     41.90 o 
 -20   4  10      318.56      265.47     57.06 o 
 -18   4  10      174.24      155.14     48.07 o 
 -16   4  10     1269.44     1322.42     63.10 o 
 -14   4  10      404.38      450.10     28.81 o 
 -12   4  10       90.40       98.40     18.53 o 
 -10   4  10       58.72       83.53     28.14 o 
  -8   4  10      873.35      843.74     36.48 o 
  -6   4  10       37.19       36.01     14.70 o 
  -4   4  10      226.67      169.03     25.00 o 
  -2   4  10      199.59      185.12     32.83 o 
   0   4  10      791.26      725.06     52.83 o 
   2   4  10      249.39      264.57     36.83 o 
   4   4  10       37.03       77.44     41.80 o 
   6   4  10        0.04      -41.66     41.66 o 
   8   4  10       10.20        0.00     39.22 o 
  10   4  10       10.10      -46.10     47.57 o 
 -21   5  10      294.33      314.51     62.05 o 
 -19   5  10      102.05       67.95     39.68 o 
 -17   5  10        2.21       40.51     35.39 o 
 -15   5  10       63.71       78.39     42.25 o 
 -13   5  10     1020.66     1107.21     92.27 o 
 -11   5  10     1673.14     1731.33     70.81 o 
  -9   5  10     1865.86     1893.13     77.87 o 
  -7   5  10     1656.36     1650.67     75.21 o 
  -5   5  10      792.61      840.60     45.97 o 
  -3   5  10      224.68      240.28     29.02 o 
  -1   5  10     2151.55     2058.43     89.13 o 
   1   5  10      877.81      846.14     60.64 o 
   3   5  10      152.31      245.99     39.83 o 
   5   5  10       18.80      101.14     48.27 o 
   7   5  10        2.67       29.11     41.34 o 
 -16   6  10       69.26       59.74     38.45 o 
 -14   6  10      412.50      503.66     68.93 o 
 -12   6  10      328.79      314.99     55.76 o 
 -10   6  10      299.47      339.45     58.90 o 
  -8   6  10        2.42       11.00     31.78 o 
  -6   6  10        2.17        8.24     21.12 o 
  -4   6  10      317.43      293.45     33.01 o 
  -2   6  10        3.68        6.83     33.31 o 
   0   6  10       17.02       96.11     35.86 o 
   2   6  10      470.20      411.72     51.57 o 
 -27   1  11        2.18       -2.47     40.57 o 
 -25   1  11      489.13      504.27     50.69 o 
 -23   1  11      675.62      763.32     58.15 o 
 -21   1  11     3200.90     3368.89    219.93 o 
 -19   1  11      539.85      565.86     47.25 o 
 -17   1  11      201.11      157.37     30.61 o 
 -15   1  11      205.20      213.97     31.99 o 
 -13   1  11     1874.19     1741.64     70.25 o 
 -11   1  11     2602.97     2455.83     67.37 o 
  -9   1  11     2856.80     2689.16     69.56 o 
  -7   1  11      579.52      645.12     44.93 o 
  -5   1  11      740.44      686.15     32.24 o 
  -3   1  11      530.81      568.27     19.45 o 
  -1   1  11     2345.41     2253.79     56.21 o 
   1   1  11     6554.40     6531.53    259.27 o 
   3   1  11       19.86       45.40     22.45 o 
   5   1  11        3.51       -0.54     21.08 o 
   7   1  11       73.45       85.86     23.63 o 
   9   1  11      358.51      379.01     39.60 o 
  11   1  11      350.16      427.80     45.89 o 
 -26   2  11      385.03      418.85     48.53 o 
 -24   2  11      357.56      463.62     47.56 o 
 -22   2  11       52.51       76.62     28.68 o 
 -20   2  11     1202.84     1288.25     69.09 o 
 -18   2  11     3664.67     3515.19    108.40 o 
 -16   2  11     2332.91     2237.27     82.48 o 
 -14   2  11     1732.13     1688.20     70.21 o 
 -12   2  11      296.02      282.40     34.43 o 
 -10   2  11      602.03      586.18     34.34 o 
  -8   2  11        1.39        3.54     16.94 o 
  -6   2  11       27.51       52.38     24.97 o 
  -4   2  11      280.46      273.90     22.48 o 
  -2   2  11      138.46      125.04     17.01 o 
   0   2  11      452.63      411.65     32.18 o 
   2   2  11     6453.64     6203.88    152.89 o 
   4   2  11        6.12      -10.55     25.64 o 
   6   2  11      152.04      169.45     34.08 o 
   8   2  11      387.23      427.04     56.28 o 
  10   2  11      598.00      624.39     43.82 o 
  12   2  11      351.63      398.42     38.11 o 
 -25   3  11      227.48      320.52     62.03 o 
 -23   3  11      515.10      573.26     51.17 o 
 -21   3  11      210.17      266.84     44.28 o 
 -19   3  11      398.51      442.10     43.01 o 
 -17   3  11      117.86       71.53     24.82 o 
 -15   3  11       59.20       56.96     25.75 o 
 -13   3  11       96.25       94.58     19.17 o 
 -11   3  11      577.36      608.93     36.02 o 
  -9   3  11       28.92       43.82     19.04 o 
  -7   3  11        1.12      -13.38     15.77 o 
  -5   3  11       12.97       21.61     21.97 o 
  -3   3  11       85.31       77.91     21.55 o 
  -1   3  11      761.40      735.06     36.72 o 
   1   3  11      517.74      538.84     32.76 o 
   3   3  11      323.50      270.09     87.22 o 
   5   3  11       15.34       24.00     48.33 o 
   7   3  11       57.64       51.90     27.10 o 
   9   3  11      288.21      256.01     38.89 o 
 -22   4  11      147.49      210.32     59.24 o 
 -20   4  11      574.09      682.15     79.62 o 
 -18   4  11     2157.52     2121.04     84.15 o 
 -16   4  11       16.01       18.08     21.98 o 
 -14   4  11      510.68      520.90     31.48 o 
 -12   4  11     2522.31     2586.87     67.37 o 
 -10   4  11     1895.17     1959.99     57.71 o 
  -8   4  11      978.10      900.11    109.03 o 
  -6   4  11      563.02      535.38     38.62 o 
  -4   4  11      793.99      822.63     61.20 o 
  -2   4  11      127.78      212.64     64.42 o 
   0   4  11       56.62      105.01     30.76 o 
   2   4  11     1922.85     1907.57     86.37 o 
   4   4  11       75.12       63.38     46.64 o 
   6   4  11        1.70       34.09     49.34 o 
   8   4  11      121.11      164.69     55.22 o 
 -19   5  11       51.59       37.51     36.65 o 
 -17   5  11        3.60      -27.51     36.05 o 
 -15   5  11      155.72      194.90     48.86 o 
 -13   5  11       41.29       13.57     37.30 o 
 -11   5  11      294.36      331.76     38.42 o 
  -9   5  11      145.19      165.31     47.59 o 
  -7   5  11       80.72       80.23     29.93 o 
  -5   5  11        3.57        9.54     42.26 o 
  -3   5  11        2.91       -6.32     20.80 o 
  -1   5  11      102.10       89.08     29.87 o 
   1   5  11      144.08      217.66     39.02 o 
   3   5  11        0.15       39.48     44.56 o 
   5   5  11       48.20       13.73     40.81 o 
 -14   6  11       23.04       22.14     35.35 o 
 -12   6  11      675.96      599.70     77.12 o 
 -10   6  11      104.32      273.18     58.90 o 
  -8   6  11      421.07      401.21     66.22 o 
  -6   6  11       21.93       37.59     27.10 o 
  -4   6  11       22.49       46.57     21.87 o 
  -2   6  11       42.25       55.17     24.12 o 
 -26   0  12      322.85      302.32     58.26 o 
 -24   0  12      281.08      316.67     61.20 o 
 -22   0  12        5.32       34.57     42.34 o 
 -20   0  12     1713.12     1830.73    116.08 o 
 -18   0  12     5774.37     5347.51    202.31 o 
 -16   0  12       77.55       67.37     40.85 o 
 -14   0  12     4903.89     4574.78    172.32 o 
 -12   0  12     2069.30     2118.05    112.74 o 
 -10   0  12     2409.13     2143.79    114.15 o 
  -8   0  12      901.84      801.70     50.86 o 
  -6   0  12     1306.64     1325.69     64.07 o 
  -4   0  12     1798.50     1836.55     53.75 o 
  -2   0  12        6.97       54.30     19.13 o 
   0   0  12     1961.05     1889.72     83.76 o 
   2   0  12     3854.94     3609.09    117.54 o 
   4   0  12      111.13      147.64     36.46 o 
   6   0  12      186.45      273.42     42.89 o 
   8   0  12      117.18      111.08     51.31 o 
  10   0  12      371.09      442.34     70.36 o 
 -25   1  12       81.81      126.23     34.47 o 
 -23   1  12      121.60      136.26     33.20 o 
 -21   1  12      669.09      685.15     54.07 o 
 -19   1  12       20.12       49.21     28.17 o 
 -17   1  12      147.87      147.25     63.87 o 
 -15   1  12       14.57        2.79     23.46 o 
 -13   1  12      155.77      148.01     29.21 o 
 -11   1  12       26.46      -19.50     19.50 o 
  -9   1  12      160.36      119.87     21.79 o 
  -7   1  12        0.79       -3.57     17.93 o 
  -5   1  12       19.35       18.52      9.50 o 
  -3   1  12      142.16      126.56     15.25 o 
  -1   1  12       62.52      103.30     27.30 o 
   1   1  12      307.02      310.35     53.87 o 
   3   1  12       63.76       40.53     28.00 o 
   5   1  12       93.18      153.35     28.26 o 
   7   1  12      187.92      210.74     30.86 o 
   9   1  12       54.82       51.43     23.09 o 
 -24   2  12      185.25      238.86     69.51 o 
 -22   2  12       23.61       45.60     26.39 o 
 -20   2  12        2.41       49.27     29.72 o 
 -18   2  12     1497.48     1413.03     69.60 o 
 -16   2  12       23.81       35.88     24.70 o 
 -14   2  12       32.48       44.63     32.67 o 
 -12   2  12      442.51      411.46     31.42 o 
 -10   2  12      157.42      194.74     43.84 o 
  -8   2  12      343.96      423.08     31.78 o 
  -6   2  12     1020.78     1055.76     40.84 o 
  -4   2  12     1398.18     1499.41     54.46 o 
  -2   2  12      509.17      511.90     29.70 o 
   0   2  12        4.14       21.67     18.06 o 
   2   2  12     1322.85     1216.05     52.83 o 
   4   2  12      879.88      849.58    133.59 o 
   6   2  12      175.67      177.79     36.07 o 
   8   2  12      234.34      216.01     43.24 o 
 -23   3  12      278.87      338.79     55.84 o 
 -21   3  12      917.84      830.71     58.57 o 
 -19   3  12      267.67      254.16     35.37 o 
 -17   3  12        2.16       16.54     35.31 o 
 -15   3  12      113.25      134.22     29.66 o 
 -13   3  12      246.50      243.33     25.98 o 
 -11   3  12       13.87       56.63     21.99 o 
  -9   3  12     1642.55     1635.63     55.85 o 
  -7   3  12      545.97      579.59     31.21 o 
  -5   3  12      649.96      628.49     32.02 o 
  -3   3  12      161.51      181.56     24.60 o 
  -1   3  12      494.83      620.84     65.68 o 
   1   3  12     2453.55     2484.23    248.65 o 
   3   3  12      466.08      464.01     70.07 o 
   5   3  12      178.24      150.77     33.22 o 
   7   3  12      235.86      246.72     83.60 o 
 -22   4  12       19.01      -18.23     42.04 o 
 -20   4  12      199.54      142.21     84.83 o 
 -18   4  12      137.96      180.67     31.77 o 
 -16   4  12     1155.74     1069.92     58.76 o 
 -14   4  12      140.06      149.81     28.56 o 
 -12   4  12      134.71      167.60     33.69 o 
 -10   4  12       65.10      110.90     44.94 o 
  -8   4  12       33.66       83.70     25.08 o 
  -6   4  12        1.28      -30.05     30.05 o 
  -4   4  12        1.28      -20.72     21.36 o 
  -2   4  12        2.62      -23.34     23.34 o 
   0   4  12        0.50      -16.00     37.09 o 
   2   4  12      809.40      695.76     84.09 o 
   4   4  12      549.24      683.86     86.76 o 
 -17   5  12      124.77      148.93     46.82 o 
 -15   5  12      568.08      583.61     75.09 o 
 -13   5  12      175.50      195.67     55.47 o 
 -11   5  12      742.80      776.36     54.46 o 
  -9   5  12      690.21      672.10     51.51 o 
  -7   5  12      334.31      342.97     34.39 o 
  -5   5  12      118.13       90.86     24.48 o 
  -3   5  12       47.86       40.72     25.45 o 
  -1   5  12        1.24       16.64     27.75 o 
   1   5  12      626.45      720.12     60.74 o 
 -25   1  13      201.80      244.95     39.44 o 
 -23   1  13      396.27      392.09     46.16 o 
 -21   1  13     1403.31     1504.28    132.32 o 
 -19   1  13     1439.44     1484.46     76.01 o 
 -17   1  13     1073.95     1129.66     65.11 o 
 -15   1  13      332.10      300.38     37.74 o 
 -13   1  13      106.40      115.75     28.31 o 
 -11   1  13       11.74       25.20     19.99 o 
  -9   1  13     3238.69     2928.91     80.06 o 
  -7   1  13      895.59      880.94     44.32 o 
  -5   1  13      315.30      345.63     25.90 o 
  -3   1  13       97.21       69.97     15.88 o 
  -1   1  13       40.80       55.70     18.93 o 
   1   1  13     1230.45     1161.37     47.60 o 
   3   1  13     1240.91     1220.96     73.90 o 
   5   1  13      320.40      410.73     63.89 o 
   7   1  13      138.96      227.79     33.77 o 
 -24   2  13       15.09       17.50     27.76 o 
 -22   2  13       12.76       79.38     32.36 o 
 -20   2  13      426.02      447.21     46.67 o 
 -18   2  13      117.75       96.48     29.60 o 
 -16   2  13       28.59       -0.25     24.10 o 
 -14   2  13      150.98      198.79     32.69 o 
 -12   2  13       44.36       51.17     35.42 o 
 -10   2  13      558.15      496.20     34.37 o 
  -8   2  13      312.43      331.28     29.69 o 
  -6   2  13      443.98      443.09     28.72 o 
  -4   2  13      669.68      717.09     31.94 o 
  -2   2  13       42.47       50.08     14.91 o 
   0   2  13       46.37       65.72     23.20 o 
   2   2  13     2294.02     2078.86     85.13 o 
   4   2  13        3.03        5.39     41.48 o 
   6   2  13      202.07      229.28     41.98 o 
 -21   3  13       74.65       86.38     28.76 o 
 -19   3  13      510.85      497.13     46.78 o 
 -17   3  13       54.40       42.18     25.12 o 
 -15   3  13       26.71       27.17     24.40 o 
 -13   3  13      382.16      330.32     30.33 o 
 -11   3  13      151.85      146.49     23.32 o 
  -9   3  13      213.24      205.75     31.27 o 
  -7   3  13      253.24      311.57     33.57 o 
  -5   3  13      152.38      212.18     28.37 o 
  -3   3  13       42.74       37.71     20.48 o 
  -1   3  13       26.51       76.16     31.44 o 
   1   3  13      736.69      651.64     82.74 o 
   3   3  13      563.76      521.35     80.57 o 
   5   3  13      516.93      439.81     66.68 o 
 -18   4  13     2451.33     2330.07    143.42 o 
 -16   4  13      127.05      171.20     46.96 o 
 -14   4  13      212.97      237.91     35.10 o 
 -12   4  13      759.03      785.45     54.17 o 
 -10   4  13      729.33      759.96     55.34 o 
  -8   4  13      739.71      730.04     39.10 o 
  -6   4  13      294.65      260.44     31.15 o 
  -4   4  13       73.57       92.05     25.41 o 
  -2   4  13      244.48      291.18     34.84 o 
   0   4  13      112.51      170.34     36.79 o 
   2   4  13      632.99      671.83     88.60 o 
 -13   5  13      167.12      202.55     53.29 o 
 -11   5  13       75.29       84.65     42.31 o 
  -9   5  13      141.94      109.42     31.07 o 
  -7   5  13        3.24        5.29     22.60 o 
  -5   5  13        0.17       -0.97     23.35 o 
 -24   0  14      376.10      420.93     68.31 o 
 -22   0  14     1791.13     1967.81    129.50 o 
 -20   0  14      586.56      702.45     80.66 o 
 -18   0  14      331.23      366.46     59.90 o 
 -16   0  14      590.80      668.83     73.85 o 
 -14   0  14       76.27       57.21     37.18 o 
 -12   0  14      463.35      471.29     62.21 o 
 -10   0  14      687.30      578.00     67.99 o 
  -8   0  14      248.59      229.80     41.02 o 
  -6   0  14       24.73       25.06     26.61 o 
  -4   0  14       45.42       83.02     28.07 o 
  -2   0  14      142.90      184.28     36.70 o 
   0   0  14      320.21      411.04     59.26 o 
   2   0  14      794.01      957.53     96.88 o 
   4   0  14      160.07      190.36     40.04 o 
 -23   1  14      151.31      151.59     45.66 o 
 -21   1  14       49.98       60.66     28.82 o 
 -19   1  14       43.10       58.44     33.23 o 
 -17   1  14        0.71       28.61     26.44 o 
 -15   1  14       19.92       33.06     26.49 o 
 -13   1  14       36.98       13.17     23.91 o 
 -11   1  14      140.45       85.35     21.49 o 
  -9   1  14      399.98      380.90     38.22 o 
  -7   1  14       32.73       45.19     20.94 o 
  -5   1  14        8.90        2.53     14.03 o 
  -3   1  14       30.73       -0.30     20.67 o 
  -1   1  14      212.68      239.37     39.07 o 
   1   1  14      183.22      218.64     30.07 o 
   3   1  14      223.64      294.37     37.38 o 
 -22   2  14      241.65      264.42     42.15 o 
 -20   2  14       54.79       64.29     33.55 o 
 -18   2  14      385.37      371.06     42.30 o 
 -16   2  14       33.46       21.84     25.31 o 
 -14   2  14       88.46      105.05     40.16 o 
 -12   2  14      582.99      502.09     42.18 o 
 -10   2  14     1024.94      984.36     48.04 o 
  -8   2  14      957.91      869.12     46.13 o 
  -6   2  14      244.86      297.24     31.18 o 
  -4   2  14      217.40      231.41     24.39 o 
  -2   2  14     1134.31     1230.53     44.65 o 
   0   2  14       31.70       86.49     20.04 o 
   2   2  14      312.47      266.62     43.49 o 
 -19   3  14      212.50      254.16     38.85 o 
 -17   3  14      178.71      134.21     44.95 o 
 -15   3  14      551.32      589.57     73.22 o 
 -13   3  14      321.66      372.39     32.57 o 
 -11   3  14       24.62       54.81     21.16 o 
  -9   3  14     1956.36     2001.56     89.56 o 
  -7   3  14      349.65      413.66     35.87 o 
  -5   3  14      151.41      196.24     31.20 o 
  -3   3  14       31.17       48.81     24.20 o 
  -1   3  14      137.68      190.16     47.72 o 
   1   3  14      367.39      428.61     74.88 o 
 -16   4  14        0.77       66.57     45.54 o 
 -14   4  14       46.82       38.76     25.69 o 
 -12   4  14        1.54      -27.97     27.97 o 
 -10   4  14       15.10       11.85     26.21 o 
  -8   4  14        2.49       12.89     22.75 o 
  -6   4  14       54.67       42.22     26.27 o 
  -4   4  14        0.10       -2.37     22.83 o 
 -21   1  15      326.24      363.36     72.03 o 
 -19   1  15      185.94      245.13     40.70 o 
 -17   1  15      222.65      256.19     40.47 o 
 -15   1  15     1379.24     1411.51     75.04 o 
 -13   1  15      353.89      308.21     38.84 o 
 -11   1  15       36.92      -12.50     22.54 o 
  -9   1  15      850.64      804.43     46.81 o 
  -7   1  15      162.49      175.09     27.88 o 
  -5   1  15      173.39      178.29     23.32 o 
  -3   1  15      238.23      273.38     35.71 o 
  -1   1  15       78.57       96.47     21.80 o 
   1   1  15       73.39       37.55     22.29 o 
 -18   2  15        5.44        7.37     60.61 o 
 -16   2  15      312.91      352.41     56.21 o 
 -14   2  15       53.72       71.65     29.59 o 
 -12   2  15      287.75      307.06     32.44 o 
 -10   2  15      153.82      170.09     27.28 o 
  -8   2  15      423.77      415.14     30.31 o 
  -6   2  15      419.97      401.12     29.48 o 
  -4   2  15       50.23       19.46     24.16 o 
  -2   2  15      175.54      244.51     34.86 o 
 -15   3  15      159.75       88.50     47.97 o 
 -13   3  15      199.84      209.13     49.99 o 
 -11   3  15       52.26       43.70     75.01 o 
  -9   3  15       24.08       29.42     27.72 o 
  -7   3  15      176.33      218.32     29.75 o 
  -5   3  15      310.72      348.94     32.38 o 
 -16   0  16      312.42      394.96     65.99 o 
 -14   0  16        2.25        2.66     40.81 o 
 -12   0  16       24.64       71.24     43.20 o 
 -10   0  16        2.84      -15.61     37.50 o 
  -8   0  16      594.52      514.76     50.05 o 
  -6   0  16      590.64      598.94     54.98 o 
  -4   0  16       10.09        2.60     36.49 o 
 -17   1  16        0.17       39.91     28.47 o 
 -15   1  16      190.58      152.32     42.98 o 
 -13   1  16        2.06      -10.92     29.83 o 
 -11   1  16       15.14       -4.51     20.58 o 
  -9   1  16      325.60      267.27     32.07 o 
  -7   1  16       93.57      100.56     26.77 o 
  -5   1  16       68.18       39.87     23.51 o 
 -12   2  16       81.98      123.89     26.56 o 
 -10   2  16      146.14      159.33     27.94 o 
  -8   2  16      344.24      305.04     45.11 o 
                                                 
